# Supplementary material for: Deconvolution of transcriptomes and miRNomes by independent component analysis provides insights into biological processes and clinical outcomes of melanoma patients
Source: BMC Med Genomics. 2019 Sep 18;12:132. doi: 10.1186/s12920-019-0578-4 (PMC6751789; doi:10.1186/s12920-019-0578-4)
Supplement: Supplementary file 4 — Additional file 4: Table S1. Survival data of TCGA SKCM covering patient ID, age at diagnosis, year of diagnosis, disease status at last contact, days to death, vital status, days to last contact after initial diagnosisdiagnosis, year of last contact, tumour free survival, survival in years and age at death. Data items have been either directly extracted from individual XML-files holding clinical information publicly available at GDC or calculated based on the extracted information. Table S2. Clinical data of TCGA SKCM covering patient ID, gender, sample type (primary tumour and metastatic) and publication based data for RNA-seq cluster (immune / keratin / MITF-low). Table S3. Parameters of clinical samples and controls in the investigation dataset. Table S4. Ct values obtained for the new samples using qPCR arrays. During analysis, all absent (NA) values and Ct > 36 were replaced by 36, value selected as detection limit. Table S5. Summary of the ICA results for mRNA data. Stability of each component after 1000 runs, results of the survival analysis, number of genes significantly involved (adj.p-value< 0.01) and number of enriched GO biological processes (adj.p-value< 0.01) are reported. Lower and higher estimates of log hazard ratio (LHR) correspond to 95% C.I. Table S6. Summary of the ICA results for miRNA data. Stability of each component after 1000 runs, results of the survival analysis and number of significantly involved miRNAs (adj.p-value< 0.01) are reported. (XLSX 122 kb) [file 12920_2019_578_MOESM4_ESM.xlsx]

## Sheet: Table S1
# Supplementary Table S1: Survival data of TCGA SKCM covering patient ID, age at diagnosis, year of diagnosis, disease status at last contact, days to death, vital status, days to last contact after initial diagnosisdiagnosis, year of last contact, tumour free survival, survival in years and age at death. Data items have been either directly extracted from individual XML-files holding clinical in…
# *in case of Death: year of last contact = year of death, even if information of last contact befor death is available
# n/a → not available / missing
# n/c → not calculable due to missing data
#
PatientID	AgeAtDiagnosis	YearOfDiagnosis	DiseaseStatusAtLastContact	DaysToDeath	VitalStatus	DaysToLastContactAfterInitialDiagnosis	YearOfLastContact*	TumorFreeSurvival	SurvivalInYears	AgeAtDeath / AgeAtLastContact	Comments
TCGA-EE-A29T	51	1982	TUMOR FREE		Alive	11252	2012		30.807	81
TCGA-LH-A9QB	24	1984	TUMOR FREE		Alive	11217	2014		30.7111	54
TCGA-FS-A1ZC	51	1978	WITH TUMOR	10870	Dead		2007		29.7611	80
TCGA-EE-A2GD	58	1984	WITH TUMOR	10346	Dead	9568	2012		28.3264	86
TCGA-ER-A19G	48	1987	TUMOR FREE		Alive	9188	2012		25.1559	73
TCGA-OD-A75X	49	1989	WITH TUMOR	9061	Dead	8966	2013		24.8082	73
TCGA-EE-A2MF	39	1979	WITH TUMOR	8174	Dead		2001		22.3797	61
TCGA-EE-A2MP	34	1991	WITH TUMOR		Alive	7563	2011		20.7068	54
TCGA-ER-A3ES	25	1987	WITH TUMOR	7514	Dead		2007		20.5727	45
TCGA-D3-A8GJ	18	1994	TUMOR FREE		Alive	7342	2014		20.1017	38	probably did not die due to cancer
TCGA-FS-A1YY	55	1987	WITH TUMOR	6953	Dead		2006		19.0367	74
TCGA-W3-A824	63	1995	WITH TUMOR		Alive	6940	2014		19.0011	82
TCGA-DA-A3F5	45	1994	WITH TUMOR	6873	Dead	6826	2012		18.8177	63
TCGA-FR-A729	38	1996	WITH TUMOR		Alive	6716	2014		18.3878	56
TCGA-EE-A2GH	34	1996	TUMOR FREE		Alive	6699	2014		18.3413	52
TCGA-W3-AA1W	64	1996	TUMOR FREE		Alive	6666	2014		18.2509	82
TCGA-FS-A1YW	52	1987	WITH TUMOR	6598	Dead		2005		18.0647	70
TCGA-EE-A2ML	35	1994	WITH TUMOR	6590	Dead	6176	2012		18.0428	53
TCGA-DA-A1I1	55	1996	TUMOR FREE		Alive	6311	2013		17.2789	72
TCGA-EE-A2MI	43	1986	WITH TUMOR	6225	Dead		2003		17.0435	60
TCGA-FS-A1Z0	32	1990	WITH TUMOR	6164	Dead		2006		16.8765	48
TCGA-EE-A3JB	60	1992	WITH TUMOR		Alive	6138	2008		16.8053	76
TCGA-EE-A29W	42	1997	TUMOR FREE		Alive	5932	2013		16.2413	58
TCGA-EE-A2MK	18	1999	TUMOR FREE		Alive	5487	2014		15.0229	33
TCGA-D3-A5GR	23	1998	WITH TUMOR		Alive	5424	2012		14.8504	37
TCGA-DA-A1I2	45	1996	WITH TUMOR	5370	Dead	5088	2010		14.7026	59
TCGA-D3-A51E	39	1999	TUMOR FREE		Alive	5318	2013		14.5602	53
TCGA-FS-A4F8	52	1997	WITH TUMOR	5318	Dead		2011		14.5602	66
TCGA-FR-A44A	29	1999	TUMOR FREE		Alive	5299	2013		14.5082	43
TCGA-EE-A2GE	44	1999	TUMOR FREE		Alive	5286	2013		14.4726	58
TCGA-EE-A3J3	42	1986	WITH TUMOR	5237	Dead		2000		14.3384	56
TCGA-D3-A2JL	43	1999	TUMOR FREE		Alive	5219	2013		14.2891	57
TCGA-D3-A8GK	45	2000	TUMOR FREE		Alive	5177	2014		14.1742	59	time between last contact and death very short, either wrong documented disease status or accident
TCGA-EE-A20H	56	1995	WITH TUMOR	5118	Dead		2009		14.0126	70
TCGA-D3-A2JB	70	1997	TUMOR FREE	5110	Dead		2010		13.9907	83
TCGA-EE-A2MM	63	1993	WITH TUMOR	5107	Dead		2006		13.9825	76
TCGA-D3-A8GV	25	1993	WITH TUMOR	5101	Dead		2006		13.9661	38
TCGA-D3-A3CB	39	1999	TUMOR FREE		Alive	5065	2012		13.8675	52
TCGA-EE-A2MS	72	1999	TUMOR FREE		Alive	4942	2012		13.5307	85
TCGA-ER-A19P	47	1996	WITH TUMOR	4930	Dead		2009		13.4979	60
TCGA-D3-A8GN	27	2000	TUMOR FREE		Alive	4897	2013		13.4075	40
TCGA-EE-A3JI	48	1999	WITH TUMOR	4648	Dead	4504	2011		12.7258	60
TCGA-D3-A8GP	77	2002	TUMOR FREE		Alive	4646	2014		12.7203	89	probably did not die due to cancer
TCGA-ER-A19H	40	1995	TUMOR FREE	4634	Dead		2007		12.6875	52
TCGA-D9-A148	40	1999	WITH TUMOR		Alive	4609	2011		12.619	52	retrospective collection, thus year of diagnosis cannot be deduced from pathology report
TCGA-EE-A20C	59	1997	WITH TUMOR	4601	Dead		2009		12.5971	71
TCGA-ER-A42L	49	2001	TUMOR FREE		Alive	4533	2013		12.4109	61
TCGA-FS-A1ZS	54	1998	WITH TUMOR		Alive	4526	2010		12.3918	66
TCGA-ER-A19W	48	1994	WITH TUMOR	4507	Dead		2006		12.3398	60
TCGA-D3-A51J	19	2001	TUMOR FREE		Alive	4414	2013		12.0851	31
TCGA-DA-A1HY	42	2002	TUMOR FREE		Alive	4407	2014		12.066	54
TCGA-GN-A262	47	2001	WITH TUMOR		Alive	4255	2012		11.6498	58
TCGA-EE-A3AH	30	1998	WITH TUMOR	4222	Dead		2009		11.5595	41
TCGA-D3-A5GO	61	2001	TUMOR FREE		Alive	4195	2012		11.4855	72
TCGA-D3-A5GN	15	2001	TUMOR FREE		Alive	4129	2012		11.3048	26
TCGA-EE-A2MR	61	2002	TUMOR FREE		Alive	4088	2013		11.1926	72
TCGA-EE-A3JH	54	2003	TUMOR FREE		Alive	4086	2014		11.1871	65	assumed dead
TCGA-EE-A20B	66	2002	TUMOR FREE		Alive	4070	2013		11.1433	77
TCGA-FS-A1ZQ	31	1997	WITH TUMOR	4062	Dead		2008		11.1214	42
TCGA-D3-A1Q7	42	2002	TUMOR FREE		Alive	4053	2013		11.0967	53
TCGA-ER-A19L	35	1994	WITH TUMOR	4000	Dead		2004		10.9516	45
TCGA-D3-A3BZ	63	2002	TUMOR FREE		Alive	3976	2012		10.8859	73
TCGA-D3-A8GR	54	1999	WITH TUMOR	3943	Dead		2009		10.7956	64
TCGA-EE-A2M6	61	1997	TUMOR FREE		Alive	3932	2007		10.7655	71
TCGA-EE-A3J4	72	1991	WITH TUMOR	3869	Dead		2001		10.593	82
TCGA-EE-A2GO	66	2002	TUMOR FREE		Alive	3857	2012		10.5601	76
TCGA-D3-A5GL	74	2003	TUMOR FREE		Alive	3826	2013		10.4752	84
TCGA-D3-A5GU	36	2002	WITH TUMOR		Alive	3808	2012		10.426	46
TCGA-EE-A3AA	47	2001	TUMOR FREE		Alive	3781	2011		10.352	57
TCGA-EE-A3AB	30	2001	TUMOR FREE		Alive	3733	2011		10.2206	40
TCGA-GN-A4U3	30	2004	TUMOR FREE		Alive	3708	2014		10.1522	40
TCGA-W3-A828	66	1997		3683	Dead		2007		10.0837	76
TCGA-DA-A1I5	27	2003	TUMOR FREE		Alive	3650	2012		9.99337	36
TCGA-GN-A264	60	1997	WITH TUMOR	3587	Dead		2006		9.82088	69
TCGA-D3-A8GS	52	1997	WITH TUMOR	3564	Dead		2006		9.75791	61
TCGA-EE-A2A1	46	2004	TUMOR FREE		Alive	3527	2013		9.65661	55
TCGA-D3-A2JA	68	2003	TUMOR FREE		Alive	3514	2012		9.62101	77
TCGA-D3-A2JG	30	2001	WITH TUMOR	3453	Dead		2010		9.454	39
TCGA-D3-A1Q5	60	1996		3424	Dead		2005		9.3746	69
TCGA-D3-A1Q4	53	2003	TUMOR FREE		Alive	3408	2012		9.33079	62
TCGA-W3-AA1R	71	1995	WITH TUMOR	3379	Dead		2004		9.2514	80
TCGA-EE-A2GJ	83	2004	WITH TUMOR	3266	Dead	2717	2012		8.94201	91
TCGA-D3-A8GM	73	2005	TUMOR FREE	3259	Dead	2897	2013	7.93172	8.92285	81
TCGA-ER-A1A1	58	2005	TUMOR FREE		Alive	3196	2013		8.75036	66
TCGA-W3-AA21	26	1994	WITH TUMOR	3195	Dead		2002		8.74762	34
TCGA-FR-A8YE	41	2006	TUMOR FREE		Alive	3176	2014		8.6956	49	Maybe wrong disease status → undocumented relapse after last contact (~80 days before death)
TCGA-D3-A3MR	42	2004	TUMOR FREE		Alive	3151	2012		8.62715	50
TCGA-EE-A2ME	51	1995	WITH TUMOR	3141	Dead		2003		8.59977	59
TCGA-EE-A2MG	23	1997	WITH TUMOR	3139	Dead		2005		8.5943	31
TCGA-D3-A2J7	67	2003	WITH TUMOR	3136	Dead		2011		8.58608	75
TCGA-EE-A2GN	67	2003	WITH TUMOR	3106	Dead	2767	2011		8.50395	75
TCGA-WE-A8ZM	70	2006	WITH TUMOR		Alive	3082	2014		8.43824	78
TCGA-FS-A1ZM	74	2001	TUMOR FREE		Alive	3080	2009		8.43276	82
TCGA-ER-A19B	42	2000	WITH TUMOR	2993	Dead		2008		8.19456	50
TCGA-Z2-AA3S	58	2006	WITH TUMOR		Alive	2950	2014		8.07683	66
TCGA-GN-A265	53	2004	TUMOR FREE		Alive	2948	2012		8.07136	61
TCGA-EE-A2MJ	60	1999	TUMOR FREE	2927	Dead		2007		8.01386	68
TCGA-D3-A1QB	75	2005	TUMOR FREE		Alive	2912	2012		7.97279	82
TCGA-EE-A180	69	2001	WITH TUMOR	2889	Dead		2008		7.90982	76
TCGA-EE-A2GU	65	2005	TUMOR FREE		Alive	2884	2012		7.89613	72
TCGA-ER-A3ET	64	2005	WITH TUMOR	2829	Dead	2443	2012		7.74555	71
TCGA-FR-A3YN	44	2005	TUMOR FREE		Alive	2828	2012		7.74281	51
TCGA-EE-A20F	53	2002	TUMOR FREE		Alive	2785	2009		7.62508	60
TCGA-D3-A1QA	55	2005	WITH TUMOR		Alive	2765	2012		7.57032	62
TCGA-D3-A8GL	43	1996	WITH TUMOR	2711	Dead		2003		7.42247	50
TCGA-D3-A3CC	69	2005	WITH TUMOR		Alive	2644	2012		7.23903	76
TCGA-D3-A2JC	53	2006	TUMOR FREE		Alive	2639	2013		7.22534	60
TCGA-EE-A2A6	43	2006	TUMOR FREE		Alive	2620	2013		7.17332	50
TCGA-EE-A29B	67	2004	WITH TUMOR	2588	Dead	2452	2011		7.08571	74
TCGA-EE-A2GS	28	2006	WITH TUMOR	2470	Dead	1691	2012		6.76264	34
TCGA-FS-A4FD	39	2004	WITH TUMOR	2454	Dead	2369	2010		6.71883	45
TCGA-EE-A2GL	40	2006	WITH TUMOR		Alive	2423	2012		6.63395	46
TCGA-D3-A8GC	48	2000	WITH TUMOR	2421	Dead		2006		6.62848	54
TCGA-EE-A29C	20	2007	WITH TUMOR	2402	Dead	1455	2013		6.57646	26
TCGA-FS-A4F0	67	2003	TUMOR FREE		Alive	2367	2009		6.48063	73
TCGA-ER-A19A	79	2006	TUMOR FREE		Alive	2365	2012		6.47516	85
TCGA-D9-A6EC	56	2008	TUMOR FREE		Alive	2359	2014		6.45873	62
TCGA-DA-A1HV	75	2008	TUMOR FREE		Alive	2329	2014		6.37659	81
TCGA-EE-A2GM	70	2004	TUMOR FREE		Alive	2296	2010		6.28624	76
TCGA-FS-A1ZP	52	1997	WITH TUMOR	2273	Dead		2003		6.22327	58
TCGA-DA-A1I7	62	2007	WITH TUMOR		Alive	2246	2013		6.14934	68
TCGA-DA-A95V	83	2009	TUMOR FREE		Alive	2193	2015		6.00423	89
TCGA-EE-A29G	53	2003	WITH TUMOR	2192	Dead		2009		6.0015	59
TCGA-D3-A1Q6	55	2003	TUMOR FREE	2184	Dead		2008		5.97959	60
TCGA-EE-A2MT	45	2007	TUMOR FREE		Alive	2166	2012		5.93031	50
TCGA-WE-A8ZO	73	2009	TUMOR FREE		Alive	2145	2014		5.87282	78
TCGA-W3-AA1Q	57	1994	WITH TUMOR	2101	Dead		1999		5.75235	62
TCGA-EB-A5SG	57	2008	TUMOR FREE		Alive	2076	2013		5.6839	62
TCGA-EE-A184	72	2003		2073	Dead		2008		5.67569	77
TCGA-DA-A1IC	81	2005	WITH TUMOR	2071	Dead	1926	2010		5.67021	86
TCGA-EE-A2GC	82	2008	TUMOR FREE		Alive	2051	2013		5.61545	87
TCGA-EE-A29Q	70	2007	WITH TUMOR	2030	Dead	1136	2012		5.55796	75
TCGA-FS-A4F4	64	2001	WITH TUMOR	2028	Dead		2006		5.55248	69
TCGA-3N-A9WC	82	2009	WITH TUMOR		Alive	2022	2014		5.53605	87
TCGA-D3-A2JN	46	2007	TUMOR FREE	2022	Dead	1709	2012	4.67909	5.53605	51
TCGA-D3-A2JO	50	2008	WITH TUMOR		Alive	2010	2013		5.5032	55
TCGA-DA-A1IA	32	2005	WITH TUMOR	2005	Dead	1887	2010		5.48951	37
TCGA-HR-A2OH	46		WITH TUMOR	2004	Dead				5.48677	51
TCGA-D3-A2J8	48	2003	WITH TUMOR	1992	Dead		2008		5.45392	53
TCGA-EE-A29H	59	2008	TUMOR FREE		Alive	1966	2013		5.38273	64
TCGA-GN-A267	38	2005	WITH TUMOR	1960	Dead		2010		5.3663	43
TCGA-EE-A3J7	43	1998	TUMOR FREE		Alive	1949	2003		5.33619	48
TCGA-EE-A3AC	47	2009	TUMOR FREE		Alive	1948	2014		5.33345	52	might have been tumor free at death due to age
TCGA-D3-A51R	60	2008	WITH TUMOR		Alive	1941	2013		5.31428	65
TCGA-EE-A29E	54	2008	TUMOR FREE		Alive	1940	2013		5.31154	59
TCGA-EE-A29A	68	2003	WITH TUMOR	1927	Dead		2008		5.27595	73
TCGA-WE-A8ZQ	48	2009	WITH TUMOR		Alive	1923	2014		5.265	53
TCGA-W3-A825	60	1998	WITH TUMOR	1917	Dead		2003		5.24857	65
TCGA-GN-A268	83	2005	WITH TUMOR	1910	Dead		2010		5.22941	88
TCGA-D3-A2JF	74	2008	TUMOR FREE		Alive	1888	2013		5.16917	79
TCGA-DA-A95X	62	2009	TUMOR FREE		Alive	1880	2014		5.14727	67
TCGA-EE-A2MC	73	2000	TUMOR FREE	1871	Dead		2005		5.12263	78
TCGA-EE-A29S	79	2006	WITH TUMOR	1864	Dead	1701	2011		5.10346	84
TCGA-WE-A8K5	65	2009	WITH TUMOR	1860	Dead	1654	2014		5.09251	70
TCGA-ER-A19M	36	2006	WITH TUMOR	1857	Dead		2011		5.0843	41
TCGA-D3-A3CE	74	2001	WITH TUMOR	1832	Dead		2006		5.01585	79
TCGA-EE-A2A2	71	2009	TUMOR FREE		Alive	1814	2013		4.96657	75
TCGA-D3-A2JP	37	2008	WITH TUMOR		Alive	1812	2012		4.96109	41
TCGA-GN-A9SD	59	2009	WITH TUMOR	1807	Dead		2013		4.9474	63
TCGA-EE-A2GB	51	2007	TUMOR FREE		Alive	1803	2011		4.93645	55
TCGA-WE-A8ZN	57	2009	WITH TUMOR		Alive	1794	2013		4.91181	61
TCGA-EB-A5UN	49	2009	TUMOR FREE		Alive	1792	2013		4.90633	53
TCGA-ER-A196	64	2007	TUMOR FREE		Alive	1785	2011		4.88717	68
TCGA-D3-A8GI	68	2008	WITH TUMOR	1780	Dead		2012		4.87348	72
TCGA-D3-A3C6	54	2006	WITH TUMOR	1766	Dead		2010		4.83515	58
TCGA-EE-A29M	33	2007	TUMOR FREE		Alive	1729	2011		4.73385	37
TCGA-EE-A29P	73	2006	WITH TUMOR		Alive	1716	2010		4.69825	77
TCGA-D3-A51H	60	2009	TUMOR FREE		Alive	1714	2013		4.69278	64
TCGA-D3-A51F	51	2009	TUMOR FREE		Alive	1695	2013		4.64076	55
TCGA-FW-A3TU	72	2007	WITH TUMOR	1691	Dead	1446	2011		4.6298	76
TCGA-EE-A2GK	46	2007	TUMOR FREE		Alive	1665	2011		4.55862	50
TCGA-D9-A149	65	2007	TUMOR FREE		Alive	1663	2011		4.55314	69
TCGA-EE-A3AE	52	2009	TUMOR FREE		Alive	1658	2013		4.53945	56
TCGA-FS-A4FC	75	2007	WITH TUMOR	1655	Dead	1504	2011		4.53124	79
TCGA-EB-A5SH	60	2009	TUMOR FREE		Alive	1643	2013		4.49838	64
TCGA-DA-A1I8	63	2005	WITH TUMOR	1640	Dead	1368	2009		4.49017	67
TCGA-FS-A1ZD	63	2001	WITH TUMOR	1628	Dead		2005		4.45732	67
TCGA-EE-A2MU	71	2005	TUMOR FREE		Alive	1620	2009		4.43541	75
TCGA-EE-A3JA	44	2006	WITH TUMOR	1618	Dead		2010		4.42994	48
TCGA-FS-A1ZT	55	2005	TUMOR FREE		Alive	1617	2009		4.4272	59
TCGA-EE-A3JE	75	2009	TUMOR FREE		Alive	1562	2013		4.27661	79
TCGA-ER-A19Q	37	2001	WITH TUMOR	1548	Dead		2005		4.23828	41
TCGA-ER-A198	45	2003	WITH TUMOR	1544	Dead		2007		4.22733	49
TCGA-FS-A4F2	46	2003	WITH TUMOR	1525	Dead		2007		4.17531	50
TCGA-GN-A8LK	70	2009	WITH TUMOR	1524	Dead		2013		4.17257	74
TCGA-WE-A8ZY	62	2010	WITH TUMOR	1506	Dead	1330	2014		4.12329	66
TCGA-FS-A1ZW	65	2005	TUMOR FREE		Alive	1505	2009		4.12055	69
TCGA-ER-A19S	81	2008	TUMOR FREE		Alive	1505	2012		4.12055	85
TCGA-YD-A9TA	75	2010	TUMOR FREE		Alive	1496	2014		4.09591	79
TCGA-WE-A8K1	74	2010	TUMOR FREE		Alive	1492	2014		4.08496	78
TCGA-ER-A2NG	43	2009	WITH TUMOR	1490	Dead	951	2013		4.07948	47
TCGA-GN-A4U8	51	2009	TUMOR FREE		Alive	1487	2013		4.07127	55
TCGA-ER-A19C	77	1998	WITH TUMOR	1487	Dead		2002		4.07127	81
TCGA-FS-A1ZB	57	2002	WITH TUMOR	1486	Dead		2006		4.06853	61
TCGA-EE-A2GI	39	2008	TUMOR FREE		Alive	1482	2012		4.05758	43
TCGA-FS-A1YX	39	2001	WITH TUMOR	1478	Dead		2005		4.04663	43
TCGA-GN-A26D	72	2008	WITH TUMOR	1460	Dead	1204	2011		3.99735	75
TCGA-EE-A2MN	58	2000	WITH TUMOR	1446	Dead		2003		3.95902	61
TCGA-FS-A1ZJ	75	2001	WITH TUMOR	1441	Dead		2004		3.94533	78
TCGA-EE-A2MD	52	1998	WITH TUMOR	1438	Dead		2001		3.93711	55
TCGA-D3-A3C7	57	2009	TUMOR FREE		Alive	1429	2012		3.91247	60
TCGA-ER-A3EV	55	2001	WITH TUMOR	1429	Dead	1429	2004		3.91247	58
TCGA-EE-A2A0	77	2006	WITH TUMOR	1424	Dead		2009		3.89878	80
TCGA-FS-A1ZE	40	2008	WITH TUMOR	1413	Dead	1225	2011		3.86867	43
TCGA-D3-A3C8	58	2009	WITH TUMOR		Alive	1409	2012		3.85771	61
TCGA-D3-A3MV	38	2010	TUMOR FREE		Alive	1378	2013		3.77284	41
TCGA-EE-A2GT	77	2009	WITH TUMOR		Alive	1365	2012		3.73725	80
TCGA-ER-A194	77	2005	WITH TUMOR	1354	Dead		2008		3.70713	80
TCGA-ER-A19N	47	2008	TUMOR FREE	1341	Dead		2011		3.67154	50
TCGA-ER-A2NC	50	2006	WITH TUMOR	1333	Dead		2009		3.64963	53
TCGA-D3-A2J6	65	2002	WITH TUMOR	1321	Dead		2005		3.61678	68
TCGA-DA-A3F8	39	2011	TUMOR FREE		Alive	1319	2014		3.6113	42
TCGA-EE-A2MQ	70	2006	WITH TUMOR	1315	Dead		2009		3.60035	73
TCGA-EE-A2GR	78	2009	WITH TUMOR	1301	Dead	435	2012		3.56202	81
TCGA-D3-A2JH	68	2010	TUMOR FREE		Alive	1280	2013		3.50452	71
TCGA-W3-AA1V	63	1994	WITH TUMOR	1280	Dead		1997		3.50452	66
TCGA-EE-A3AG	25	2009	WITH TUMOR	1265	Dead	714	2012		3.46346	28
TCGA-ER-A2NH	49	2009	WITH TUMOR		Alive	1264	2012		3.46072	52
TCGA-DA-A1IB	69	2010	WITH TUMOR	1235	Alive	825	2013		3.38132	72
TCGA-WE-AAA0	47	2011	TUMOR FREE		Alive	1229	2014		3.36489	50	Maybe wrong disease status or accident
TCGA-D3-A3MU	53	2010	WITH TUMOR		Alive	1209	2013		3.31013	56
TCGA-GN-A4U4	73	2011	TUMOR FREE		Alive	1197	2014		3.27728	76	probably did not die due to cancer
TCGA-EE-A2A5	43	2007	WITH TUMOR	1195	Dead		2010		3.2718	46
TCGA-FR-A7UA	65	2011	TUMOR FREE		Alive	1164	2014		3.18693	68	probably did not die due to cancer
TCGA-EB-A3XD	53	2011	TUMOR FREE		Alive	1160	2014		3.17597	56
TCGA-GN-A4U5	61	2011	TUMOR FREE		Alive	1156	2014		3.16502	64	might have been tumor free at death due to age
TCGA-YG-AA3O	62	2011	WITH TUMOR	1154	Dead	1096	2014		3.15955	65
TCGA-FW-A3R5	68	2010	TUMOR FREE		Alive	1124	2013		3.07741	71
TCGA-EE-A3J5	71	2000	WITH TUMOR	1124	Dead		2003		3.07741	74
TCGA-EB-A6L9	55	2012	TUMOR FREE		Alive	1109	2015		3.03634	58
TCGA-FR-A8YD	56	2011	WITH TUMOR	1103	Dead	896	2014		3.01991	59
TCGA-DA-A1HW	37	2009	TUMOR FREE	1096	Alive	820	2012		3.00075	40
TCGA-DA-A1I4	51	2006	WITH TUMOR	1093	Dead	823	2008		2.99253	53
TCGA-WE-A8ZX	45	2012	TUMOR FREE		Alive	1089	2014		2.98158	47
TCGA-ER-A195	46	2005	WITH TUMOR	1078	Dead		2007		2.95147	48
TCGA-GF-A769	39	2010	WITH TUMOR	1070	Dead		2012		2.92956	41
TCGA-FR-A8YC	78	2011	WITH TUMOR	1059	Dead		2013		2.89945	80
TCGA-EE-A3J8	59	2006	TUMOR FREE	1044	Dead		2008		2.85838	61
TCGA-EB-A1NK	48	2010	TUMOR FREE		Alive	1039	2012		2.84469	50
TCGA-FS-A4F9	80	2011	WITH TUMOR		Alive	1035	2013		2.83374	82
TCGA-DA-A3F2	55	2010	WITH TUMOR	1032	Dead	1025	2012		2.82552	57
TCGA-EE-A181	82	2005	TUMOR FREE	1026	Dead		2007		2.80909	84
TCGA-ER-A3PL	30	2009	WITH TUMOR		Alive	1010	2011		2.76529	32
TCGA-D3-A51K	51	2011	TUMOR FREE		Alive	1002	2013		2.74339	53
TCGA-HR-A5NC	90		TUMOR FREE		Alive	1000			2.73791	92
TCGA-FS-A1ZH	71	2003	WITH TUMOR	996	Dead		2005		2.72696	73
TCGA-GN-A26A	63	2006	WITH TUMOR	988	Dead		2008		2.70505	65
TCGA-EB-A4OY	65	2012	TUMOR FREE		Alive	977	2014		2.67494	67	Maybe wrong disease status → undocumented relapse after last contact (~300 days before death)
TCGA-D3-A1Q9	72	2005	WITH TUMOR	961	Dead		2007		2.63113	74
TCGA-ER-A193	62	2006	WITH TUMOR	955	Dead		2008		2.6147	64
TCGA-D3-A8GB	48	2003	WITH TUMOR	938	Dead		2005		2.56816	50
TCGA-EB-A51B	53	2012	TUMOR FREE		Alive	931	2014		2.54899	55	Maybe wrong disease status or accident
TCGA-EE-A17X	54	2006	WITH TUMOR	907	Dead		2008		2.48328	56
TCGA-EB-A5UL	71	2012	TUMOR FREE		Alive	891	2014		2.43948	73	probably did not die due to cancer
TCGA-D3-A8GQ	66	2004	WITH TUMOR	884	Dead		2006		2.42031	68
TCGA-EE-A2M7	66	1999	WITH TUMOR	877	Dead		2001		2.40115	68
TCGA-ER-A2NF	53	2010	WITH TUMOR	877	Dead	498	2012		2.40115	55
TCGA-EE-A3AD	50	2009	WITH TUMOR	875	Dead	112	2011		2.39567	52
TCGA-FS-A4F5	77	2005	WITH TUMOR	874	Dead		2007		2.39293	79
TCGA-ER-A2NB	57	2010	WITH TUMOR	857	Dead	486	2012		2.34639	59
TCGA-FS-A1Z4	62	2001	WITH TUMOR	854	Dead		2003		2.33817	64
TCGA-D3-A1Q8	33	2004	WITH TUMOR	854	Dead		2006		2.33817	35
TCGA-BF-A1PZ	71	2010	TUMOR FREE		Alive	853	2012		2.33544	73
TCGA-FR-A7U8	50	2012	WITH TUMOR		Alive	847	2014		2.31901	52
TCGA-FS-A1ZA	45	2003	WITH TUMOR	843	Dead		2005		2.30806	47
TCGA-D3-A2JE	75	2009	WITH TUMOR	841	Dead		2011		2.30258	77
TCGA-Z2-A8RT	42	2012	TUMOR FREE		Alive	839	2014		2.29711	44
TCGA-EE-A3JD	70	2009	WITH TUMOR	832	Dead		2011		2.27794	72
TCGA-BF-A1Q0	80	2010	TUMOR FREE		Alive	831	2012		2.2752	82
TCGA-EE-A17Y	69	2007	WITH TUMOR	828	Dead		2009		2.26699	71
TCGA-FS-A1ZY	71	2006	WITH TUMOR	824	Dead		2008		2.25604	73
TCGA-FS-A1ZZ	54	2006	WITH TUMOR	822	Dead		2008		2.25056	56
TCGA-GN-A26C	77	2006	WITH TUMOR	821	Dead		2008		2.24782	79
TCGA-D3-A51T	59	2011	TUMOR FREE		Alive	818	2013		2.23961	61
TCGA-EE-A183	48	2007	WITH TUMOR	818	Dead		2009		2.23961	50
TCGA-FS-A4FB	46	2009	WITH TUMOR	813	Dead		2011		2.22592	48
TCGA-FS-A1ZU	70	2002	WITH TUMOR	808	Dead		2004		2.21223	72
TCGA-D3-A8GE	26	2012	WITH TUMOR		Alive	804	2014		2.20128	28
TCGA-DA-A960	73	2012	TUMOR FREE		Alive	804	2014		2.20128	75
TCGA-ER-A19F	82	2003	TUMOR FREE	802	Dead		2005		2.1958	84
TCGA-EB-A3XB	63	2011	TUMOR FREE		Alive	796	2013		2.17938	65
TCGA-EE-A29V	85	2008	WITH TUMOR	787	Dead		2010		2.15473	87
TCGA-EB-A5UM	48	2012	TUMOR FREE		Alive	779	2014		2.13283	50	probably did not die due to cancer
TCGA-EB-A4XL	56	2012	TUMOR FREE		Alive	777	2014		2.12736	58
TCGA-EB-A4IS	77	2012	TUMOR FREE		Alive	774	2014		2.11914	79
TCGA-GN-A8LN	68	2013	WITH TUMOR		Alive	772	2015		2.11367	70
TCGA-BF-A3DL	84	2011	TUMOR FREE		Alive	769	2013		2.10545	86
TCGA-D9-A6EA	70	2012	TUMOR FREE		Alive	766	2014		2.09724	72
TCGA-DA-A95W	52	2011	TUMOR FREE		Alive	765	2013		2.0945	54
TCGA-WE-AAA4	56	2012	WITH TUMOR		Alive	760	2014		2.08081	58
TCGA-D3-A3CF	61	2009	WITH TUMOR	746	Dead		2011		2.04248	63
TCGA-EB-A44P	58	2012	TUMOR FREE		Alive	741	2014		2.02879	60
TCGA-WE-A8JZ	70	2012	TUMOR FREE		Alive	731	2014		2.00141	72	probably did not die due to cancer
TCGA-FS-A1ZN	43	2002	WITH TUMOR	730	Dead		2003		1.99867	44
TCGA-FS-A1ZK	68	2005	WITH TUMOR	728	Dead		2006		1.9932	69
TCGA-D3-A2J9	75	2003	WITH TUMOR	723	Dead		2004		1.97951	76
TCGA-EB-A42Y	73	2012	WITH TUMOR	721	Dead	440	2013		1.97403	74
TCGA-D3-A8GD	63	2012	TUMOR FREE		Alive	718	2013		1.96582	64
TCGA-BF-A3DN	81	2011	TUMOR FREE		Alive	717	2012		1.96308	82
TCGA-ER-A2ND	57	2004	WITH TUMOR	710	Dead		2005		1.94392	58
TCGA-BF-A5EO	65	2012	TUMOR FREE		Alive	703	2013		1.92475	66
TCGA-D9-A6EG	56	2012		698	Dead		2013		1.91106	57
TCGA-D3-A51N	56	2012	WITH TUMOR		Alive	688	2013		1.88368	57
TCGA-FR-A3R1	69	2011	WITH TUMOR		Alive	685	2012		1.87547	70
TCGA-D9-A3Z3	39	2012	TUMOR FREE		Alive	678	2013		1.8563	40
TCGA-GN-A4U9	71	2012	WITH TUMOR	673	Dead	384	2013		1.84261	72
TCGA-EE-A2M5	49	1999	WITH TUMOR	659	Dead		2000		1.80428	50
TCGA-WE-AAA3	84	2013	TUMOR FREE		Alive	651	2014		1.78238	85	disease status probably WITH TUMOR
TCGA-EB-A3XC	74	2012	TUMOR FREE		Alive	650	2013		1.77964	75
TCGA-GN-A8LL	68	2012	WITH TUMOR	650	Dead		2013		1.77964	69
TCGA-EB-A24D	72	2011	TUMOR FREE		Alive	645	2012		1.76595	73
TCGA-FW-A5DX	71	2012	TUMOR FREE		Alive	640	2013		1.75226	72
TCGA-FS-A1Z3	72	2002	WITH TUMOR	636	Dead		2003		1.74131	73
TCGA-EB-A4IQ	42	2012	TUMOR FREE	636	Dead	414	2013	1.13349	1.74131	43
TCGA-EB-A24C	56	2011	TUMOR FREE		Alive	632	2012		1.73036	57
TCGA-EB-A4OZ	41	2012	TUMOR FREE		Alive	620	2013		1.6975	42
TCGA-DA-A1I0	63	2008	WITH TUMOR	620	Dead	594	2009		1.6975	64
TCGA-EB-A5KH	55	2011	TUMOR FREE	619	Dead	543	2012	1.48668	1.69477	56
TCGA-WE-A8K4	85	2013	TUMOR FREE		Alive	614	2014		1.68108	86	disease status probably WITH TUMOR
TCGA-ER-A2NE	39	2007	WITH TUMOR	613	Dead		2008		1.67834	40	retrospective collection, thus year of diagnosis cannot be deduced from pathology report
TCGA-EB-A6R0	58	2012	TUMOR FREE	608	Dead	467	2013	1.2786	1.66465	59
TCGA-BF-A3DM	63	2011	TUMOR FREE		Alive	601	2012		1.64548	64
TCGA-EE-A2M8	54	2000	WITH TUMOR	601	Dead		2001		1.64548	55
TCGA-GF-A4EO	74	2012	TUMOR FREE		Alive	591	2013		1.6181	75
TCGA-EB-A551	78	2012	TUMOR FREE		Alive	590	2013		1.61537	79
TCGA-FW-A5DY	48	2012	TUMOR FREE		Alive	587	2013		1.60715	49
TCGA-FR-A728	54	2013	TUMOR FREE		Alive	583	2014		1.5962	55
TCGA-FR-A7U9	63	2013	TUMOR FREE		Alive	571	2014		1.56335	64	Maybe wrong disease status → undocumented relapse after last contact (~80 days before death)
TCGA-EB-A431	34	2012	TUMOR FREE		Alive	568	2013		1.55513	35
TCGA-EE-A29N	78	2009	WITH TUMOR	566	Dead		2010		1.54966	79
TCGA-D9-A4Z6	54	2012	WITH TUMOR	561	Dead	338	2013		1.53597	55
TCGA-D3-A5GS	58	2012	WITH TUMOR		Alive	553	2013		1.51406	59
TCGA-D9-A1X3	63	2010	WITH TUMOR		Alive	551	2011		1.50859	64
TCGA-QB-AA9O	73	2012	WITH TUMOR	549	Dead		2013		1.50311	74
TCGA-WE-A8K6	79	2013	WITH TUMOR		Alive	546	2014		1.4949	80
TCGA-EE-A29X	58	2009	WITH TUMOR	545	Dead		2010		1.49216	59
TCGA-FW-A3I3	59	2011	TUMOR FREE		Alive	531	2012		1.45383	60
TCGA-IH-A3EA	61	2008	WITH TUMOR		Alive	524	2009		1.43466	62
TCGA-D9-A3Z4	54	2012	WITH TUMOR	519	Dead	119	2013		1.42097	55
TCGA-3N-A9WB	71	2012	WITH TUMOR	518	Dead		2013		1.41824	72
TCGA-EE-A2MH	66	2001	WITH TUMOR	516	Dead		2002		1.41276	67
TCGA-D3-A1Q3	64	2001	WITH TUMOR	507	Dead		2002		1.38812	65
TCGA-D9-A4Z3	73	2012	TUMOR FREE		Alive	505	2013		1.38264	74
TCGA-D3-A1Q1	79	2004	WITH TUMOR	504	Dead		2005		1.37991	80
TCGA-BF-A5ES	76	2012	TUMOR FREE		Alive	490	2013		1.34158	77
TCGA-D3-A5GT	43	2012	WITH TUMOR		Alive	487	2013		1.33336	44
TCGA-Z2-AA3V	57	2013	TUMOR FREE		Alive	486	2014		1.33062	58	Maybe wrong disease status → undocumented relapse after last contact (~150 days before death)
TCGA-GF-A6C9	78	2012	TUMOR FREE		Alive	480	2013		1.3142	79
TCGA-FR-A69P	34	2013	TUMOR FREE		Alive	478	2014		1.30872	35
TCGA-BF-AAOU	73	2013	TUMOR FREE		Alive	476	2014		1.30324	74	probably did not die due to cancer
TCGA-EB-A57M	56	2012	TUMOR FREE	472	Dead	399	2013	1.09243	1.29229	57
TCGA-FS-A1ZF	78	2007	WITH TUMOR	470	Dead		2008		1.28682	79
TCGA-ER-A19K	79	2006	WITH TUMOR	469	Dead		2007		1.28408	80
TCGA-D9-A3Z1	66	2011	WITH TUMOR	468	Dead	345	2012		1.28134	67
TCGA-GN-A263	24	2004	WITH TUMOR	467	Dead		2005		1.2786	25
TCGA-BF-A3DJ	36	2011	TUMOR FREE		Alive	464	2012		1.27039	37
TCGA-BF-AAP0	40	2013	TUMOR FREE		Alive	454	2014		1.24301	41	Maybe wrong disease status or accident
TCGA-EB-A5FP	65	2012	WITH TUMOR	454	Dead	6	2013		1.24301	66
TCGA-BF-AAP8	58	2013	TUMOR FREE		Alive	447	2014		1.22385	59	probably did not die due to cancer
TCGA-EE-A182	84	2008	WITH TUMOR	447	Dead		2009		1.22385	85
TCGA-BF-AAOX	83	2013	TUMOR FREE		Alive	444	2014		1.21563	84	Maybe wrong disease status → undocumented relapse after last contact (~200 days before death)
TCGA-EB-A42Z	49	2012	TUMOR FREE		Alive	441	2013		1.20742	50
TCGA-EE-A29R	48	2010	WITH TUMOR		Alive	440	2011		1.20468	49
TCGA-BF-A9VF	77	2013	TUMOR FREE		Alive	440	2014		1.20468	78
TCGA-YG-AA3P	63	2013	WITH TUMOR		Alive	439	2014		1.20194	64
TCGA-DA-A95Y	68	2012	WITH TUMOR	430	Dead	302	2013		1.1773	69
TCGA-ER-A42H	76	2010	WITH TUMOR	426	Dead		2011		1.16635	77
TCGA-EE-A29D	87	2008		425	Dead		2009		1.16361	88
TCGA-ER-A197	83	2006	WITH TUMOR	424	Dead		2007		1.16087	84
TCGA-EE-A2GP	80	2009	WITH TUMOR	423	Dead		2010		1.15814	81
TCGA-EB-A44Q	51	2012	TUMOR FREE		Alive	422	2013		1.1554	52
TCGA-D3-A3ML	70	2003	WITH TUMOR	422	Dead		2004		1.1554	71
TCGA-EE-A3AF	48	2009	WITH TUMOR	420	Dead		2010		1.14992	49
TCGA-XV-A9W2	81	2013	TUMOR FREE		Alive	417	2014		1.14171	82	might have been tumor free at death due to age
TCGA-EB-A97M	66	2013	TUMOR FREE		Alive	414	2014		1.13349	67	Maybe wrong disease status or accident
TCGA-XV-AAZV	56	2013	TUMOR FREE		Alive	412	2014		1.12802	57
TCGA-EE-A20I	79	2008	WITH TUMOR	412	Dead		2009		1.12802	80
TCGA-FW-A3TV	57	2012	WITH TUMOR		Alive	411	2013		1.12528	58
TCGA-BF-AAP1	86	2013	TUMOR FREE		Alive	409	2014		1.1198	87	Maybe wrong disease status or accident
TCGA-XV-AAZY	76	2013	TUMOR FREE		Alive	405	2014		1.10885	77
TCGA-BF-AAP2	62	2013	TUMOR FREE		Alive	405	2014		1.10885	63	probably did not die due to cancer
TCGA-XV-AB01	54	2013	WITH TUMOR		Alive	403	2014		1.10338	55
TCGA-EB-A5SE	73	2012	WITH TUMOR	401	Dead		2013		1.0979	74
TCGA-DA-A95Z	87	2013	TUMOR FREE		Alive	396	2014		1.08421	88
TCGA-ER-A19E	36	2008	WITH TUMOR	396	Dead		2009		1.08421	37
TCGA-3N-A9WD	82	2013	WITH TUMOR	395	Dead		2014		1.08147	83
TCGA-ER-A42K	40	2012	WITH TUMOR	394	Dead	206	2013		1.07874	41
TCGA-XV-AAZW	62	2013	WITH TUMOR	393	Dead	18	2014		1.076	63
TCGA-XV-A9W5	51	2013	WITH TUMOR		Alive	392	2014		1.07326	52
TCGA-EB-A82B	58	2013	TUMOR FREE		Alive	390	2014		1.06778	59	might have been tumor free at death due to age
TCGA-BF-A1PU	46	2010	TUMOR FREE		Alive	387	2011		1.05957	47
TCGA-ER-A19D	46	2004	WITH TUMOR	383	Dead		2005		1.04862	47
TCGA-EB-A6QY	71	2013	TUMOR FREE		Alive	382	2014		1.04588	72
TCGA-EB-A299	63	2011	TUMOR FREE		Alive	378	2012		1.03493	64
TCGA-WE-AA9Y	37	2013	TUMOR FREE		Alive	370	2014		1.01303	38	assumed dead, either wrong disease staus or accident
TCGA-EB-A5SF	78	2012	TUMOR FREE	369	Dead	0	2013	0	1.01029	79
TCGA-D3-A2JK	24	2005	WITH TUMOR	368	Dead		2006		1.00755	25
TCGA-FR-A2OS	49	2008	WITH TUMOR	368	Dead		2009		1.00755	50
TCGA-EB-A85I	66	2013	TUMOR FREE		Alive	362	2013		0.991123	66
TCGA-D3-A2JD	58	2007	WITH TUMOR	361	Dead		2007		0.988385	58
TCGA-EB-A85J	66	2013	TUMOR FREE		Alive	360	2013		0.985647	66
TCGA-WE-A8ZT	25	2013	TUMOR FREE		Alive	359	2013		0.982909	25
TCGA-EB-A6QZ	76	2013	WITH TUMOR	352	Dead		2013		0.963744	76
TCGA-FS-A1ZR	36	1995	WITH TUMOR	347	Dead		1995		0.950055	36
TCGA-BF-A5EP	75	2012	TUMOR FREE		Alive	335	2012		0.9172	75
TCGA-BF-AAP4	61	2013	TUMOR FREE		Alive	335	2013		0.9172	61
TCGA-BF-A5ER	63	2012	TUMOR FREE		Alive	327	2012		0.895296	63
TCGA-EB-A4P0	82	2012	TUMOR FREE	326	Dead	-2	2012		0.892558	82
TCGA-EB-A3Y7	86	2012	TUMOR FREE	326	Dead	0	2012	0	0.892558	86
TCGA-BF-AAP6	55	2013	TUMOR FREE		Alive	325	2013		0.889821	55
TCGA-BF-A5EQ	63	2012	TUMOR FREE		Alive	323	2012		0.884345	63
TCGA-EB-A5VU	56	2012	WITH TUMOR	321	Dead	12	2012		0.878869	56
TCGA-DA-A3F3	52	2010	WITH TUMOR	319	Dead	151	2010		0.873393	52
TCGA-BF-AAP7	76	2013	TUMOR FREE		Alive	318	2013		0.870655	76
TCGA-GN-A4U7	56	2011	WITH TUMOR	317	Dead	266	2011		0.867917	56
TCGA-EB-A44R	52	2011	TUMOR FREE	315	Dead	309	2011	0.846014	0.862441	52
TCGA-GN-A266	45	2004	WITH TUMOR	308	Dead		2004		0.843276	45
TCGA-YG-AA3N	67	2013	TUMOR FREE		Alive	306	2013		0.8378	67
TCGA-FR-A726	90	2013	WITH TUMOR	305	Dead	263	2013		0.835062	90
TCGA-GF-A3OT	58	2011	WITH TUMOR		Alive	301	2011		0.824111	58
TCGA-D9-A6E9	75	2013	TUMOR FREE		Alive	301	2013		0.824111	75
TCGA-FS-A1ZG	60	2007	WITH TUMOR	295	Dead		2007		0.807683	60
TCGA-EB-A41B	76	2012	TUMOR FREE		Alive	291	2012		0.796732	76
TCGA-D3-A3MO	47	2009	WITH TUMOR	284	Dead		2009		0.777566	47
TCGA-BF-A1PX	56	2010	TUMOR FREE	282	Dead		2010		0.77209	56
TCGA-ER-A199	86	2007	WITH TUMOR	279	Dead		2007		0.763877	86
TCGA-EB-A3XF	57	2012	TUMOR FREE		Alive	278	2012		0.761139	57
TCGA-WE-A8ZR	49	2013	WITH TUMOR	274	Dead	133	2013		0.750187	49
TCGA-ER-A19T	51	2006	WITH TUMOR	270	Dead		2006		0.739235	51
TCGA-EB-A550	75	2012	TUMOR FREE	264	Dead	6	2012	0.0164275	0.722808	75
TCGA-EE-A17Z	57	2008	WITH TUMOR	263	Dead		2008		0.72007	57
TCGA-EB-A41A	90	2012	TUMOR FREE		Alive	262	2012		0.717332	90
TCGA-FS-A1Z7	19	2005	WITH TUMOR	237	Dead		2005		0.648884	19
TCGA-EB-A553	62	2012	TUMOR FREE		Alive	226	2012		0.618767	62
TCGA-QB-A6FS	49	2013	WITH TUMOR		Alive	220	2013		0.60234	49
TCGA-D9-A4Z5	68	2012	TUMOR FREE		Alive	218	2012		0.596864	68
TCGA-D9-A1JX	80	2010	WITH TUMOR	216	Dead	195	2010		0.591388	80
TCGA-EB-A5VV	74	2012	TUMOR FREE		Alive	214	2012		0.585913	74
TCGA-YD-A89C	43	2013	TUMOR FREE		Alive	210	2013		0.574961	43
TCGA-EB-A44N	59	2012	WITH TUMOR	205	Dead	45	2012		0.561271	59
TCGA-ER-A19J	54	2004	WITH TUMOR	196	Dead	196	2004		0.53663	54
TCGA-D9-A4Z2	50	2012	WITH TUMOR	190	Dead	93	2012		0.520203	50
TCGA-EB-A3XE	77	2012	TUMOR FREE		Alive	180	2012		0.492824	77
TCGA-GN-A269	70	2006	WITH TUMOR	170	Dead		2006		0.465445	70	retrospective collection, thus year of diagnosis cannot be deduced from pathology report
TCGA-EE-A185	55	2008	WITH TUMOR	151	Dead		2008		0.413424	55
TCGA-EB-A3Y6	56	2012	TUMOR FREE		Alive	126	2012		0.344977	56
TCGA-W3-AA1O	85	1997	WITH TUMOR	122	Dead		1997		0.334025	85
TCGA-D9-A1JW	82	2010	TUMOR FREE		Alive	111	2010		0.303908	82
TCGA-EB-A44O	69	2012	WITH TUMOR		Alive	81	2012		0.221771	69
TCGA-EE-A29L	78	2009		79	Dead		2009		0.216295	78
TCGA-GF-A6C8	62	2012			Alive	62	2012		0.16975	62
TCGA-EB-A3HV	37	2011	WITH TUMOR		Alive	39	2011		0.106778	37
TCGA-RP-A694	71	2009	TUMOR FREE		Alive	21	2009		0.0574961	71
TCGA-GF-A2C7	48	2011	TUMOR FREE		Alive	21	2011		0.0574961	48
TCGA-EB-A82C	70	2013	TUMOR FREE		Alive	17	2013		0.0465445	70
TCGA-BF-A1PV	74	2010	TUMOR FREE		Alive	14	2010		0.0383307	74
TCGA-XV-A9VZ	90	2013	TUMOR FREE		Alive	11	2013		0.030117	90
TCGA-RP-A693	77	2008	TUMOR FREE		Alive	10	2008		0.0273791	77
TCGA-HR-A2OG	50		TUMOR FREE		Alive	7			0.0191654	50
TCGA-RP-A690	66	2005	TUMOR FREE		Alive	6	2005		0.0164275	66
TCGA-EB-A430	83	2012	TUMOR FREE		Alive	-2	2011		-0.00547582	82
TCGA-D3-A8GO		1996	WITH TUMOR		Dead
TCGA-D3-A3C1		1998	WITH TUMOR		Alive
TCGA-D3-A3C3		1985	WITH TUMOR		Alive
TCGA-YD-A9TB		1987	WITH TUMOR		Alive
TCGA-FR-A3YO		2007	WITH TUMOR		Alive
TCGA-D3-A51G		1990	TUMOR FREE		Alive
TCGA-RP-A695		1999	TUMOR FREE		Alive
TCGA-RP-A6K9		2001			Alive
TCGA-ER-A19O	56	2006	WITH TUMOR		Dead

## Sheet: Table S2
# Supplementary Table S2: Clinical data of TCGA SKCM covering patient ID, gender, sample type (primary tumour and metastatic) and publication based data for RNA-seq cluster (immune / keratin / MITF-low)
PatientID	Gender	Sample Type	RNA-seq Cluster
TCGA-GF-A6C9	MALE	metastatic
TCGA-D3-A8GJ	MALE	metastatic
TCGA-D3-A8GN	FEMALE	metastatic
TCGA-D3-A8GQ	MALE	metastatic
TCGA-D3-A8GR	FEMALE	metastatic
TCGA-D3-A8GS	MALE	metastatic
TCGA-EB-A5UN	MALE	metastatic
TCGA-FR-A7U8	MALE	metastatic
TCGA-FR-A8YC	MALE	metastatic
TCGA-D3-A8GP	MALE	metastatic
TCGA-YD-A89C	FEMALE	metastatic
TCGA-FW-A3TU	FEMALE	metastatic	keratin
TCGA-OD-A75X	MALE	metastatic
TCGA-YD-A9TA	MALE	metastatic
TCGA-FR-A8YD	FEMALE	metastatic
TCGA-GN-A8LK	MALE	metastatic
TCGA-W3-A825	FEMALE	metastatic
TCGA-W3-A828	MALE	metastatic
TCGA-FS-A1ZQ	MALE	metastatic	keratin
TCGA-RP-A6K9	FEMALE	metastatic
TCGA-ER-A42H	MALE	primary tumor	keratin
TCGA-FR-A726	MALE	primary tumor
TCGA-EB-A41A	MALE	primary tumor	keratin
TCGA-D9-A4Z5	MALE	primary tumor	keratin
TCGA-EE-A29G	MALE	metastatic	keratin
TCGA-ER-A19K	FEMALE	primary tumor	keratin
TCGA-ER-A1A1	MALE	metastatic	immune
TCGA-ER-A2NF	MALE	primary tumor	immune
TCGA-GF-A2C7	MALE	primary tumor	keratin
TCGA-GN-A266	MALE	metastatic	immune
TCGA-IH-A3EA	MALE	primary tumor	keratin
TCGA-3N-A9WB	MALE	metastatic
TCGA-BF-A5EO	MALE	primary tumor	keratin
TCGA-BF-A5EP	FEMALE	primary tumor	keratin
TCGA-BF-A5EQ	MALE	primary tumor	immune
TCGA-BF-A5ER	MALE	primary tumor	keratin
TCGA-BF-A5ES	FEMALE	primary tumor	immune
TCGA-BF-AAOU	FEMALE	primary tumor
TCGA-D3-A5GT	MALE	primary tumor
TCGA-D9-A4Z2	MALE	primary tumor	MITF-low
TCGA-EB-A24C	MALE	primary tumor	keratin
TCGA-EB-A430	MALE	primary tumor	immune
TCGA-EB-A44O	MALE	primary tumor	keratin
TCGA-EB-A44P	FEMALE	primary tumor	keratin
TCGA-EB-A4IQ	FEMALE	primary tumor	keratin
TCGA-EB-A4IS	MALE	primary tumor	immune
TCGA-EB-A4OZ	FEMALE	primary tumor	keratin
TCGA-EB-A4P0	MALE	primary tumor	immune
TCGA-EB-A550	FEMALE	primary tumor	keratin
TCGA-EB-A553	MALE	primary tumor	keratin
TCGA-EB-A5SE	MALE	primary tumor
TCGA-EB-A5UM	FEMALE	primary tumor
TCGA-EB-A97M	MALE	primary tumor
TCGA-EE-A17X	MALE	metastatic	keratin
TCGA-EE-A17Y	MALE	metastatic	MITF-low
TCGA-EE-A17Z	MALE	metastatic	keratin
TCGA-EE-A185	FEMALE	metastatic	keratin
TCGA-EE-A20C	MALE	metastatic	MITF-low
TCGA-EE-A20H	MALE	metastatic	MITF-low
TCGA-EE-A29C	MALE	metastatic	immune
TCGA-EE-A29V	MALE	metastatic	keratin
TCGA-EE-A3J5	MALE	metastatic	immune
TCGA-ER-A19E	FEMALE	metastatic	MITF-low
TCGA-ER-A19G	FEMALE	metastatic	immune
TCGA-ER-A19M	MALE	metastatic	immune
TCGA-ER-A19Q	FEMALE	metastatic	immune
TCGA-ER-A19S	FEMALE	metastatic	immune
TCGA-ER-A2NB	MALE	primary tumor
TCGA-ER-A2ND	FEMALE	metastatic	keratin
TCGA-FW-A5DX	MALE	primary tumor	MITF-low
TCGA-GN-A262	FEMALE	metastatic	MITF-low
TCGA-GN-A263	MALE	primary tumor	immune
TCGA-GN-A264	MALE	metastatic	keratin
TCGA-GN-A269	MALE	primary tumor
TCGA-GN-A26A	FEMALE	metastatic	MITF-low
TCGA-GN-A26C	MALE	primary tumor	immune
TCGA-GN-A26D	FEMALE	metastatic	immune
TCGA-HR-A5NC	FEMALE	primary tumor	keratin
TCGA-LH-A9QB	FEMALE	metastatic
TCGA-WE-A8ZY	MALE	metastatic
TCGA-XV-AAZV	FEMALE	primary tumor
TCGA-XV-AAZY	FEMALE	primary tumor
TCGA-YG-AA3N	MALE	primary tumor
TCGA-BF-AAP4	MALE	primary tumor
TCGA-D3-A5GO	MALE	metastatic	immune
TCGA-D3-A8GE	MALE	metastatic
TCGA-D9-A3Z4	MALE	primary tumor	immune
TCGA-D9-A4Z3	FEMALE	primary tumor	MITF-low
TCGA-EB-A24D	MALE	primary tumor	keratin
TCGA-EB-A41B	FEMALE	primary tumor	keratin
TCGA-EB-A42Y	FEMALE	primary tumor	keratin
TCGA-EB-A51B	MALE	primary tumor	keratin
TCGA-EE-A180	MALE	metastatic	keratin
TCGA-EE-A184	MALE	metastatic	immune
TCGA-ER-A19F	MALE	metastatic	immune
TCGA-ER-A19O	MALE	metastatic	immune
TCGA-FR-A3R1	MALE	primary tumor	immune
TCGA-FR-A728	FEMALE	primary tumor
TCGA-HR-A2OG	FEMALE	metastatic
TCGA-WE-A8K4	MALE	primary tumor
TCGA-XV-A9W2	MALE	primary tumor
TCGA-XV-A9W5	MALE	primary tumor
TCGA-Z2-A8RT	FEMALE	metastatic
TCGA-BF-AAOX	MALE	primary tumor
TCGA-BF-AAP1	MALE	primary tumor
TCGA-BF-AAP2	MALE	primary tumor
TCGA-BF-AAP8	MALE	primary tumor
TCGA-EB-A4OY	FEMALE	primary tumor	keratin
TCGA-EB-A551	FEMALE	primary tumor	immune
TCGA-EB-A57M	MALE	primary tumor
TCGA-EB-A5VU	MALE	primary tumor
TCGA-EB-A82B	FEMALE	primary tumor
TCGA-EB-A82C	FEMALE	primary tumor
TCGA-EB-A85I	MALE	primary tumor
TCGA-EB-A85J	FEMALE	primary tumor
TCGA-EE-A20B	FEMALE	metastatic	immune
TCGA-EE-A20I	MALE	metastatic	immune
TCGA-EE-A29B	MALE	metastatic	keratin
TCGA-ER-A196	FEMALE	primary tumor	keratin
TCGA-ER-A19T	MALE	primary tumor	immune
TCGA-FR-A2OS	FEMALE	primary tumor	keratin
TCGA-GF-A769	MALE	primary tumor
TCGA-WE-AAA4	FEMALE	metastatic
TCGA-XV-A9VZ	FEMALE	primary tumor
TCGA-XV-AAZW	FEMALE	primary tumor
TCGA-BF-AAP6	MALE	primary tumor
TCGA-BF-AAP7	FEMALE	primary tumor
TCGA-BF-A1PU	FEMALE	primary tumor	keratin
TCGA-BF-A1PV	FEMALE	primary tumor	keratin
TCGA-BF-A1PX	MALE	primary tumor	keratin
TCGA-BF-A1PZ	FEMALE	primary tumor	keratin
TCGA-BF-A1Q0	MALE	primary tumor	immune
TCGA-BF-A3DJ	FEMALE	primary tumor	keratin
TCGA-BF-A3DL	FEMALE	primary tumor	keratin
TCGA-BF-A3DM	MALE	primary tumor	MITF-low
TCGA-BF-A3DN	FEMALE	primary tumor	MITF-low
TCGA-D9-A149	FEMALE	metastatic	immune
TCGA-D9-A1X3	MALE	metastatic
TCGA-DA-A1I0	MALE	metastatic	immune
TCGA-DA-A1I1	MALE	metastatic	immune
TCGA-DA-A1I4	MALE	metastatic	keratin
TCGA-DA-A1I5	FEMALE	metastatic	immune
TCGA-DA-A1I7	MALE	metastatic	MITF-low
TCGA-DA-A1I8	FEMALE	metastatic	MITF-low
TCGA-EB-A1NK	MALE	primary tumor	keratin
TCGA-EB-A299	MALE	primary tumor	keratin
TCGA-EB-A3HV	MALE	primary tumor	keratin
TCGA-EB-A3XB	MALE	primary tumor	keratin
TCGA-EB-A3XC	MALE	primary tumor	keratin
TCGA-EB-A3XD	FEMALE	primary tumor	keratin
TCGA-EB-A3XE	FEMALE	primary tumor	keratin
TCGA-EB-A3XF	MALE	primary tumor	keratin
TCGA-EB-A42Z	MALE	primary tumor	MITF-low
TCGA-EB-A431	MALE	primary tumor	keratin
TCGA-EB-A44N	MALE	primary tumor	keratin
TCGA-EB-A4XL	FEMALE	primary tumor	keratin
TCGA-EB-A5FP	FEMALE	primary tumor	keratin
TCGA-EB-A5SF	FEMALE	primary tumor
TCGA-EB-A6QY	MALE	primary tumor
TCGA-EB-A6QZ	FEMALE	primary tumor
TCGA-EB-A6R0	FEMALE	primary tumor
TCGA-FS-A1Z0	FEMALE	metastatic	immune
TCGA-FS-A1Z3	FEMALE	metastatic	MITF-low
TCGA-FS-A1ZC	MALE	metastatic	MITF-low
TCGA-FS-A1ZE	MALE	metastatic	keratin
TCGA-FS-A1ZK	MALE	metastatic	keratin
TCGA-FS-A1ZN	MALE	primary tumor	keratin
TCGA-FS-A1ZU	FEMALE	metastatic	keratin
TCGA-FS-A1ZY	MALE	metastatic	keratin
TCGA-FS-A4FC	FEMALE	metastatic	keratin
TCGA-ER-A3ES	MALE	metastatic	keratin
TCGA-D3-A3C8	FEMALE	metastatic	immune
TCGA-EB-A3Y7	FEMALE	primary tumor	keratin
TCGA-EE-A29R	FEMALE	metastatic	MITF-low
TCGA-EE-A29X	FEMALE	metastatic	immune
TCGA-ER-A193	MALE	metastatic	immune
TCGA-ER-A19J	MALE	metastatic	keratin
TCGA-D3-A2JF	MALE	metastatic	immune
TCGA-DA-A960	MALE	primary tumor
TCGA-EE-A29Q	FEMALE	metastatic	MITF-low
TCGA-EE-A2A5	MALE	metastatic	MITF-low
TCGA-EE-A2GR	MALE	metastatic	keratin
TCGA-EE-A2MU	MALE	metastatic	immune
TCGA-EE-A3J7	MALE	metastatic	MITF-low
TCGA-EE-A3JB	FEMALE	metastatic	MITF-low
TCGA-ER-A194	MALE	primary tumor	immune
TCGA-ER-A3PL	MALE	metastatic	MITF-low
TCGA-QB-AA9O	MALE	metastatic
TCGA-BF-A9VF	MALE	primary tumor
TCGA-D3-A3MV	FEMALE	metastatic	MITF-low
TCGA-D3-A51E	FEMALE	metastatic	immune
TCGA-D3-A51G	MALE	metastatic	MITF-low
TCGA-D3-A8GL	MALE	metastatic
TCGA-EB-A3Y6	FEMALE	primary tumor	keratin
TCGA-EE-A182	FEMALE	metastatic	keratin
TCGA-EE-A2GD	FEMALE	metastatic	immune
TCGA-EE-A2GO	FEMALE	metastatic	MITF-low
TCGA-EE-A2GS	FEMALE	metastatic	MITF-low
TCGA-EE-A3AG	MALE	metastatic	MITF-low
TCGA-WE-A8K1	MALE	metastatic
TCGA-WE-A8K5	MALE	metastatic
TCGA-D3-A2JO	FEMALE	metastatic	immune
TCGA-D3-A51R	MALE	metastatic	MITF-low
TCGA-DA-A95X	MALE	metastatic
TCGA-EE-A2GN	MALE	metastatic	keratin
TCGA-EE-A3J8	MALE	metastatic	MITF-low
TCGA-ER-A198	MALE	metastatic	immune
TCGA-ER-A19D	FEMALE	metastatic	MITF-low
TCGA-ER-A19H	MALE	metastatic	immune
TCGA-ER-A19N	MALE	metastatic	immune
TCGA-ER-A19W	FEMALE	metastatic	immune
TCGA-WE-A8ZM	MALE	metastatic
TCGA-D3-A3MO	MALE	metastatic	MITF-low
TCGA-EE-A29A	MALE	metastatic	MITF-low
TCGA-D3-A51J	MALE	metastatic	immune
TCGA-D3-A8GK	MALE	metastatic
TCGA-EE-A3J4	MALE	metastatic	immune
TCGA-ER-A19L	MALE	metastatic	MITF-low
TCGA-ER-A19P	FEMALE	metastatic	immune
TCGA-D3-A2JA	MALE	metastatic	MITF-low
TCGA-D3-A2JH	MALE	metastatic	immune
TCGA-D3-A8GV	MALE	metastatic
TCGA-DA-A3F2	MALE	metastatic	immune
TCGA-DA-A95Z	MALE	metastatic
TCGA-EE-A2GM	FEMALE	metastatic	MITF-low
TCGA-EE-A3JE	MALE	metastatic	immune
TCGA-ER-A195	MALE	metastatic	immune
TCGA-ER-A19A	MALE	metastatic	immune
TCGA-ER-A19B	MALE	metastatic	MITF-low
TCGA-GN-A4U5	FEMALE	primary tumor
TCGA-YG-AA3P	FEMALE	metastatic
TCGA-D3-A3CC	FEMALE	metastatic	keratin
TCGA-D3-A3MR	MALE	metastatic	immune
TCGA-D9-A6EG	MALE	metastatic
TCGA-DA-A1IC	MALE	metastatic	keratin
TCGA-EE-A3JA	MALE	metastatic	immune
TCGA-ER-A2NE	MALE	metastatic	keratin
TCGA-ER-A3ET	FEMALE	metastatic	immune
TCGA-FS-A1YX	FEMALE	metastatic	MITF-low
TCGA-FS-A4F0	FEMALE	metastatic	keratin
TCGA-FS-A4F2	FEMALE	metastatic	immune
TCGA-FS-A4F4	MALE	metastatic	immune
TCGA-FS-A4F5	FEMALE	metastatic	immune
TCGA-D9-A148	MALE	metastatic	immune
TCGA-ER-A197	FEMALE	metastatic	keratin
TCGA-FW-A3I3	FEMALE	metastatic	keratin
TCGA-YD-A9TB	FEMALE	metastatic
TCGA-DA-A1IA	FEMALE	metastatic	keratin
TCGA-GN-A4U3	MALE	metastatic
TCGA-RP-A694	MALE	metastatic
TCGA-RP-A693	MALE	metastatic
TCGA-RP-A695	MALE	metastatic
TCGA-RP-A690	FEMALE	metastatic
TCGA-ER-A42L	MALE	metastatic	immune
TCGA-W3-AA1Q	MALE	metastatic
TCGA-ER-A2NC	MALE	metastatic	MITF-low
TCGA-FS-A1YY	FEMALE	metastatic	keratin
TCGA-HR-A2OH	FEMALE	metastatic
TCGA-3N-A9WD	MALE	metastatic
TCGA-D3-A3BZ	MALE	metastatic	immune
TCGA-D3-A3ML	MALE	metastatic	keratin
TCGA-D3-A5GN	FEMALE	metastatic	MITF-low
TCGA-D3-A8GI	MALE	metastatic
TCGA-D3-A8GM	MALE	metastatic
TCGA-D9-A1JW	MALE	metastatic	immune
TCGA-DA-A3F3	MALE	metastatic	immune
TCGA-DA-A3F5	MALE	metastatic	MITF-low
TCGA-DA-A3F8	MALE	metastatic	immune
TCGA-DA-A95V	FEMALE	metastatic
TCGA-DA-A95W	MALE	metastatic
TCGA-EE-A29D	MALE	metastatic	keratin
TCGA-EE-A2GC	MALE	metastatic	immune
TCGA-EE-A3AD	MALE	metastatic	keratin
TCGA-EE-A3AF	FEMALE	metastatic	immune
TCGA-FW-A3R5	MALE	metastatic	immune
TCGA-W3-AA1R	MALE	metastatic
TCGA-W3-AA1W	MALE	metastatic
TCGA-3N-A9WC	MALE	metastatic
TCGA-BF-AAP0	FEMALE	metastatic
TCGA-D3-A2J9	MALE	metastatic	immune
TCGA-D3-A2JC	FEMALE	metastatic	immune
TCGA-D3-A2JD	MALE	metastatic	immune
TCGA-D3-A2JE	FEMALE	metastatic
TCGA-D3-A2JK	MALE	metastatic	keratin
TCGA-D3-A2JN	FEMALE	metastatic	immune
TCGA-D3-A2JP	MALE	metastatic	immune
TCGA-D3-A3C1	MALE	metastatic	immune
TCGA-D3-A3CB	MALE	metastatic	immune
TCGA-D3-A3MU	MALE	metastatic	immune
TCGA-D3-A51H	MALE	metastatic	immune
TCGA-D3-A51T	FEMALE	metastatic	immune
TCGA-D3-A5GL	MALE	metastatic	keratin
TCGA-D3-A5GU	MALE	metastatic	immune
TCGA-D3-A8GC	MALE	metastatic
TCGA-D3-A8GO	FEMALE	metastatic
TCGA-D9-A3Z1	MALE	metastatic	immune
TCGA-D9-A3Z3	FEMALE	metastatic	immune
TCGA-D9-A4Z6	MALE	metastatic
TCGA-D9-A6EA	MALE	metastatic
TCGA-D9-A6EC	MALE	metastatic
TCGA-DA-A95Y	MALE	metastatic
TCGA-EB-A5SG	FEMALE	metastatic
TCGA-EB-A5UL	MALE	metastatic
TCGA-EE-A183	MALE	metastatic	immune
TCGA-EE-A29E	MALE	metastatic	keratin
TCGA-EE-A29H	FEMALE	metastatic	immune
TCGA-EE-A29L	MALE	metastatic	keratin
TCGA-EE-A29M	FEMALE	metastatic	immune
TCGA-EE-A29N	MALE	metastatic	immune
TCGA-EE-A29P	FEMALE	metastatic	immune
TCGA-EE-A29S	MALE	metastatic	immune
TCGA-EE-A2A1	MALE	metastatic	immune
TCGA-EE-A2A2	MALE	metastatic	immune
TCGA-EE-A2GB	MALE	metastatic	keratin
TCGA-EE-A2GE	MALE	metastatic	immune
TCGA-EE-A2GH	MALE	metastatic	immune
TCGA-EE-A2GI	MALE	metastatic	immune
TCGA-EE-A2GL	FEMALE	metastatic	immune
TCGA-EE-A2GP	MALE	metastatic	MITF-low
TCGA-EE-A2GT	MALE	metastatic	immune
TCGA-EE-A2M5	MALE	metastatic	immune
TCGA-EE-A2M6	MALE	metastatic	immune
TCGA-EE-A2M7	MALE	metastatic	immune
TCGA-EE-A2MC	MALE	metastatic	immune
TCGA-EE-A2MG	MALE	metastatic	immune
TCGA-EE-A2MH	MALE	metastatic	immune
TCGA-EE-A2MI	MALE	metastatic	immune
TCGA-EE-A2MJ	MALE	metastatic	immune
TCGA-EE-A2ML	MALE	metastatic	immune
TCGA-EE-A2MM	FEMALE	metastatic	immune
TCGA-EE-A2MN	MALE	metastatic	immune
TCGA-EE-A2MQ	FEMALE	metastatic	immune
TCGA-EE-A2MR	MALE	metastatic	immune
TCGA-EE-A2MS	MALE	metastatic	MITF-low
TCGA-EE-A2MT	MALE	metastatic	keratin
TCGA-EE-A3AA	MALE	metastatic	immune
TCGA-EE-A3AB	MALE	metastatic	MITF-low
TCGA-EE-A3AC	MALE	metastatic	immune
TCGA-EE-A3J3	MALE	metastatic	immune
TCGA-EE-A3JD	MALE	metastatic	immune
TCGA-EE-A3JH	MALE	metastatic	immune
TCGA-EE-A3JI	MALE	metastatic	immune
TCGA-ER-A19C	MALE	metastatic	keratin
TCGA-ER-A2NG	FEMALE	metastatic	immune
TCGA-ER-A2NH	MALE	metastatic	immune
TCGA-ER-A42K	FEMALE	metastatic	MITF-low
TCGA-FR-A44A	FEMALE	metastatic	immune
TCGA-FR-A7UA	FEMALE	metastatic
TCGA-FR-A8YE	MALE	metastatic
TCGA-FW-A3TV	FEMALE	metastatic	immune
TCGA-FW-A5DY	FEMALE	metastatic
TCGA-GF-A3OT	FEMALE	metastatic	immune
TCGA-GF-A4EO	FEMALE	metastatic	immune
TCGA-GF-A6C8	FEMALE	metastatic
TCGA-GN-A265	MALE	metastatic	immune
TCGA-GN-A267	MALE	metastatic	immune
TCGA-GN-A268	FEMALE	metastatic	keratin
TCGA-GN-A4U4	MALE	metastatic
TCGA-GN-A4U8	MALE	metastatic
TCGA-W3-A824	MALE	metastatic
TCGA-W3-AA1O	MALE	metastatic
TCGA-W3-AA1V	MALE	metastatic
TCGA-W3-AA21	MALE	metastatic
TCGA-WE-A8ZT	FEMALE	metastatic
TCGA-WE-A8ZX	MALE	metastatic
TCGA-XV-AB01	FEMALE	metastatic
TCGA-YG-AA3O	MALE	metastatic
TCGA-Z2-AA3S	MALE	metastatic
TCGA-Z2-AA3V	FEMALE	metastatic
TCGA-D3-A2J6	MALE	metastatic	keratin
TCGA-D3-A2J8	MALE	metastatic	immune
TCGA-D3-A2JB	FEMALE	metastatic	immune
TCGA-D3-A2JL	FEMALE	metastatic	immune
TCGA-D3-A3C3	FEMALE	metastatic	immune
TCGA-D3-A3C6	FEMALE	metastatic	MITF-low
TCGA-D3-A3C7	FEMALE	metastatic	MITF-low
TCGA-D3-A3CF	FEMALE	metastatic	immune
TCGA-D3-A51F	MALE	metastatic	immune
TCGA-D3-A51K	MALE	metastatic	keratin
TCGA-D3-A51N	FEMALE	metastatic	immune
TCGA-D3-A5GR	FEMALE	metastatic	immune
TCGA-D3-A5GS	MALE	metastatic	immune
TCGA-D3-A8GB	MALE	metastatic
TCGA-D3-A8GD	FEMALE	metastatic
TCGA-D9-A1JX	FEMALE	metastatic	immune
TCGA-D9-A6E9	FEMALE	metastatic
TCGA-EB-A44Q	FEMALE	metastatic	immune
TCGA-EB-A44R	MALE	metastatic	keratin
TCGA-EB-A5KH	MALE	metastatic	keratin
TCGA-EB-A5VV	FEMALE	metastatic
TCGA-EE-A181	FEMALE	metastatic	immune
TCGA-EE-A29W	MALE	metastatic	MITF-low
TCGA-EE-A2A0	FEMALE	metastatic	immune
TCGA-EE-A2A6	MALE	metastatic	immune
TCGA-EE-A2GJ	MALE	metastatic	immune
TCGA-EE-A2GK	FEMALE	metastatic	immune
TCGA-EE-A2GU	FEMALE	metastatic	immune
TCGA-EE-A2M8	FEMALE	metastatic	immune
TCGA-EE-A2ME	MALE	metastatic	immune
TCGA-EE-A2MF	FEMALE	metastatic	immune
TCGA-EE-A2MK	FEMALE	metastatic	immune
TCGA-EE-A2MP	FEMALE	metastatic	immune
TCGA-EE-A3AE	FEMALE	metastatic	immune
TCGA-EE-A3AH	MALE	metastatic	MITF-low
TCGA-ER-A199	FEMALE	metastatic	immune
TCGA-FR-A3YN	MALE	metastatic	immune
TCGA-FR-A69P	FEMALE	metastatic
TCGA-FR-A729	FEMALE	metastatic
TCGA-FR-A7U9	FEMALE	metastatic
TCGA-GN-A4U9	MALE	metastatic
TCGA-GN-A9SD	FEMALE	metastatic
TCGA-QB-A6FS	MALE	metastatic
TCGA-WE-A8JZ	MALE	metastatic
TCGA-WE-A8K6	MALE	metastatic
TCGA-WE-A8ZO	FEMALE	metastatic
TCGA-WE-A8ZQ	MALE	metastatic
TCGA-WE-A8ZR	MALE	metastatic
TCGA-WE-AA9Y	MALE	metastatic
TCGA-WE-AAA3	FEMALE	metastatic
TCGA-D3-A2JG	FEMALE	metastatic	keratin
TCGA-EB-A6L9	MALE	metastatic
TCGA-EE-A20F	MALE	metastatic	immune
TCGA-EE-A2MD	MALE	metastatic	keratin
TCGA-FR-A3YO	FEMALE	metastatic	keratin
TCGA-GN-A4U7	FEMALE	metastatic
TCGA-GN-A8LL	FEMALE	metastatic
TCGA-GN-A8LN	MALE	primary tumor
TCGA-D3-A1Q1	FEMALE	metastatic	keratin
TCGA-D3-A1Q3	MALE	metastatic	immune
TCGA-D3-A1Q4	FEMALE	metastatic	MITF-low
TCGA-D3-A1Q5	MALE	metastatic	MITF-low
TCGA-D3-A1Q6	MALE	metastatic	MITF-low
TCGA-D3-A1Q7	FEMALE	metastatic	immune
TCGA-D3-A1Q8	MALE	metastatic	MITF-low
TCGA-D3-A1Q9	MALE	metastatic	immune
TCGA-D3-A1QA	MALE	metastatic	immune
TCGA-D3-A1QB	FEMALE	metastatic	immune
TCGA-D3-A2J7	MALE	metastatic	immune
TCGA-D3-A3CE	FEMALE	metastatic	immune
TCGA-DA-A1HV	FEMALE	metastatic	immune
TCGA-DA-A1HW	FEMALE	metastatic	immune
TCGA-DA-A1HY	MALE	metastatic	MITF-low
TCGA-DA-A1I2	MALE	metastatic	immune
TCGA-DA-A1IB	FEMALE	metastatic	immune
TCGA-EB-A5SH	FEMALE	metastatic
TCGA-EE-A29T	FEMALE	metastatic	immune
TCGA-ER-A3EV	MALE	metastatic	keratin
TCGA-FS-A1YW	MALE	metastatic	immune
TCGA-FS-A1Z4	MALE	metastatic	immune
TCGA-FS-A1Z7	MALE	metastatic	MITF-low
TCGA-FS-A1ZA	FEMALE	metastatic	immune
TCGA-FS-A1ZB	MALE	metastatic	keratin
TCGA-FS-A1ZD	MALE	metastatic	MITF-low
TCGA-FS-A1ZF	FEMALE	metastatic	MITF-low
TCGA-FS-A1ZG	FEMALE	metastatic	keratin
TCGA-FS-A1ZH	FEMALE	metastatic	MITF-low
TCGA-FS-A1ZJ	FEMALE	metastatic	keratin
TCGA-FS-A1ZM	MALE	metastatic	immune
TCGA-FS-A1ZP	MALE	metastatic	immune
TCGA-FS-A1ZR	MALE	metastatic	keratin
TCGA-FS-A1ZS	MALE	metastatic	MITF-low
TCGA-FS-A1ZT	MALE	metastatic	immune
TCGA-FS-A1ZW	MALE	metastatic	immune
TCGA-FS-A1ZZ	FEMALE	metastatic	keratin
TCGA-FS-A4F8	MALE	metastatic	immune
TCGA-FS-A4F9	MALE	metastatic	keratin
TCGA-FS-A4FB	FEMALE	metastatic	MITF-low
TCGA-FS-A4FD	MALE	metastatic	keratin
TCGA-WE-A8ZN	MALE	metastatic
TCGA-WE-AAA0	MALE	metastatic

## Sheet: Table S3
# Supplementary Table S3. Parameters of clinical samples and controls in the investigation dataset
Sample	Sample Source	Gender	Age	Size of lesion	Body site	Stage	% cancer cells	note
P2PM	patient primary tumour	F	81	4 mm	left cheek	pT1aN0M0	n/a
P4PM	patient primary tumour	F	84	10 mm	right arm	pT4bNxcMx	80
P6PM	patient primary tumour	M	30	10 mm	head	pT4bNxMx	90
P4NS	patient normal skin	F	84	n/a	right arm	n/a	0	matching to P4PM
NHEM	healthy melanocytes	F	n/a	n/a	eyelid	n/a	0

## Sheet: Table S4
#Supplementary Table S4: Ct values obtained for the new samples using qPCR arrays. During analysis, all absent (NA) values and Ct>36 were replaced by 36, value selected as detection limit.
miRNA	P2PM	P4PM	P6PM	P4NS	NHEM
hsa-let-7a-3p	24.09	21.21	24.01	33.4	26.32
hsa-let-7a-5p	18.54	17.44	18.92	28.8	20.395
hsa-let-7b-3p	24.91	23.73	25.24	34.88	27.24
hsa-let-7b-5p	16.53	18.09	18.76	21.81	20.045
hsa-let-7c-5p	17.7	20.36	20.52	25.05	22.54
hsa-let-7d-3p	21.8	18.97	22.01	30.26	23.24
hsa-let-7d-5p	21.17	17.33	19.15	31.68	20.45
hsa-let-7e-3p	28.1	24.84	26.9	NA	28.34
hsa-let-7e-5p	18.87	18.21	19.67	27.61	20.955
hsa-let-7f-1-3p	25.95	25.31	26.12	33.53	27.77
hsa-let-7f-2-3p	26.6	23.38	25.54	NA	28.865
hsa-let-7f-5p	21.88	17.9	20.36	NA	22.05
hsa-let-7g-3p	26.24	23.54	26.18	32.9	27.79
hsa-let-7g-5p	18.63	14.83	18.57	29.47	20.3
hsa-let-7i-3p	27.18	21.84	24.73	36.48	25.09
hsa-let-7i-5p	19.45	14.96	17.54	27.43	18.25
hsa-miR-100-3p	28.82	29.88	30.95	38.58	32.92
hsa-miR-100-5p	18.3	18.35	19.16	26.02	20.61
hsa-miR-101-3p	25.1	19.07	24.48	30.36	26.48
hsa-miR-101-5p	31.55	27.67	NA	NA	33.35
hsa-miR-103a-2-5p	29.6	25.15	27.65	36.61	28.965
hsa-miR-103a-3p	20.27	15.66	18.17	30.24	19.57
hsa-miR-103b	30.36	30.36	32.13	NA	32.13
hsa-miR-105-3p	30.64	27.16	32.19	NA	34.685
hsa-miR-105-5p	29.45	21.32	31.17	NA	35.08
hsa-miR-106a-3p	33.3	27.05	32.29	NA	32.56
hsa-miR-106a-5p	21.02	15.22	19.19	32.77	20.96
hsa-miR-106b-3p	26.91	24.27	26.86	32.82	27.775
hsa-miR-106b-5p	21.93	16.01	20.16	31.67	21.87
hsa-miR-107	24.44	20.31	23.52	NA	24.8
hsa-miR-10a-3p	29.25	29.2	29.13	NA	29.13
hsa-miR-10a-5p	21.38	19.23	21.27	29.7	23.005
hsa-miR-10b-3p	27.69	24.86	27.84	33.41	27.84
hsa-miR-10b-5p	22.76	19.08	21.89	32.54	26.43
hsa-miR-1178-3p	33.79	30.59	34.74	NA	34.885
hsa-miR-1179	30.93	27.96	28.72	NA	31.73
hsa-miR-1180-3p	25.28	22.07	24.24	30.61	24.885
hsa-miR-1182	29.23	29.1	NA	31.82	33.37
hsa-miR-1183	25.3	25.52	25.84	30.27	28.12
hsa-miR-1184	NA	26.28	NA	32.89	32.69
hsa-miR-1185-5p	NA	30.62	34.11	NA	34.11
hsa-miR-1193	29.53	29.52	NA	35.16	NA
hsa-miR-1197	33.06	31.66	34.84	NA	34.84
hsa-miR-1203	24.41	23.64	25.58	NA	26.39
hsa-miR-1204	31.93	31.66	31.74	NA	31.74
hsa-miR-1205	29.49	NA	31.73	NA	33.375
hsa-miR-1206	NA	NA	NA	NA	NA
hsa-miR-1207-3p	30.87	NA	31.28	NA	31.28
hsa-miR-1207-5p	24.25	23.92	23.94	28.84	23.94
hsa-miR-1208	27.79	26.27	27.31	34.4	29.335
hsa-miR-122-3p	34.19	33.2	NA	NA	NA
hsa-miR-1224-3p	27.88	NA	NA	NA	32.42
hsa-miR-1224-5p	25.99	NA	NA	NA	30.81
hsa-miR-122-5p	33.1	28.14	31.07	NA	31.72
hsa-miR-1226-3p	28.26	23.83	27.33	32.63	28.275
hsa-miR-1227-3p	27.29	24.88	27.2	NA	28.74
hsa-miR-1228-5p	27.94	NA	NA	34.64	NA
hsa-miR-1231	24.5	22.36	25.39	30.05	27.155
hsa-miR-1233-3p	22.01	18.69	20.27	29.78	22.17
hsa-miR-1236-3p	27.14	25.04	27.26	NA	31.96
hsa-miR-1237-3p	25.99	23.14	25.25	34.28	25.25
hsa-miR-1238-3p	25.72	24.47	25.25	28.49	26.45
hsa-miR-1243	NA	30.14	31.72	36.91	31.72
hsa-miR-124-3p	27.42	27.73	30.18	32.52	30.18
hsa-miR-1244	24.48	24.6	26.09	32.38	27.41
hsa-miR-1245a	29.48	29.02	31.12	35.31	31.12
hsa-miR-124-5p	31.19	29.86	31.12	NA	33.04
hsa-miR-1247-5p	20.16	19.15	19.41	26.66	21.64
hsa-miR-1248	21.09	18.06	21.26	35.3	21.355
hsa-miR-1249-3p	26.95	26.78	29.35	NA	28.775
hsa-miR-1250-5p	28.97	28.41	28.53	39.49	28.53
hsa-miR-1251-5p	31.22	NA	NA	NA	NA
hsa-miR-1252-5p	33.98	31.93	NA	NA	NA
hsa-miR-1253	27.57	27.59	27.67	NA	27.67
hsa-miR-1255a	31.75	30.53	31.72	NA	33.145
hsa-miR-1255b-5p	28.31	27.27	NA	34.04	31.15
hsa-miR-1256	29.83	28.27	29.83	NA	31.54
hsa-miR-1257	28.47	27.6	30.35	38.85	30.35
hsa-miR-1258	27.52	24.85	27.82	NA	27.995
hsa-miR-125a-3p	27.03	25.48	26.99	34.27	28.51
hsa-miR-125a-5p	17.33	14.63	17.07	24.58	18.52
hsa-miR-125b-1-3p	29.63	28.88	31.14	NA	32.01
hsa-miR-125b-2-3p	24.54	27.31	27.42	31.65	28.825
hsa-miR-125b-5p	16.82	16.14	17.87	23.81	19.61
hsa-miR-1260a	12.31	11.11	12.91	20.1	15.21
hsa-miR-1260b	22.7	20.09	22.73	30.5	24.805
hsa-miR-1261	34.55	33.65	32.75	NA	32.75
hsa-miR-1262	29.08	28.27	NA	NA	33.43
hsa-miR-1263	30.38	30.38	31.19	NA	31.19
hsa-miR-126-3p	20.78	17.15	18.95	28.77	22.965
hsa-miR-1264	31.94	29.59	34.38	NA	34.38
hsa-miR-1265	31.07	30.13	33.1	NA	33.1
hsa-miR-126-5p	21.35	20.4	22.39	27.53	27.655
hsa-miR-1266-5p	28.56	27.1	29.61	34.15	30.45
hsa-miR-1267	28.45	29.76	30.17	NA	30.17
hsa-miR-1269a	29.3	23.28	31.91	NA	31.91
hsa-miR-1270	28.52	26.39	27.76	32.06	29.15
hsa-miR-1271-5p	25.2	21.63	25.43	NA	26.445
hsa-miR-1272	30.88	30.02	NA	36.41	34.35
hsa-miR-1273a	24.51	26.34	27.46	32.34	29.155
hsa-miR-1273d	29.12	NA	29.39	32.91	29.39
hsa-miR-127-3p	23.88	22.82	24.35	29.8	26.265
hsa-miR-127-5p	28.66	27.04	NA	36.19	33.11
hsa-miR-1276	28.45	NA	NA	32.7	32.81
hsa-miR-1277-3p	NA	NA	NA	NA	NA
hsa-miR-1278	32.75	27.6	32.32	NA	32.32
hsa-miR-1279	33.37	33.02	NA	NA	NA
hsa-miR-1280	10.93	10.01	11.83	19.11	14.22
hsa-miR-1281	19.68	17.34	18.96	28.27	21.1
hsa-miR-1282	31.05	30.46	30.81	NA	30.81
hsa-miR-1283	28.75	26.8	29.22	33.58	30.805
hsa-miR-128-3p	23.19	18.91	20.62	32.03	21.375
hsa-miR-1284	32.52	31.2	33.24	NA	35.17
hsa-miR-1285-3p	24.25	21.87	22.86	33.26	22.245
hsa-miR-1286	24.35	26.78	28.21	30.1	29.99
hsa-miR-1287-5p	23.53	23.73	24.65	26.5	25.83
hsa-miR-1288-3p	28.21	28.31	NA	NA	NA
hsa-miR-1289	28.8	28.25	29.56	38.64	29.56
hsa-miR-1290	NA	NA	NA	31.23	NA
hsa-miR-1291	NA	NA	NA	34.67	27.78
hsa-miR-129-1-3p	29.71	26.23	28.79	NA	29.935
hsa-miR-129-2-3p	29.37	25.68	27.58	34.75	28.73
hsa-miR-1293	30.2	NA	30.21	NA	32.615
hsa-miR-1294	30.66	28.68	32.13	NA	33.185
hsa-miR-1295a	27.61	26.32	NA	34.59	33.87
hsa-miR-129-5p	27.09	24.1	27.92	33.21	29.595
hsa-miR-1296-5p	25.84	22.65	NA	32.1	NA
hsa-miR-1297	35.73	32.63	34.71	NA	34.71
hsa-miR-1298-5p	30.19	32.02	NA	NA	34.45
hsa-miR-1299	27.78	25.03	NA	32.36	35.47
hsa-miR-1301-3p	26.81	22.16	24.79	30.34	25.025
hsa-miR-1302	33.54	30.93	NA	NA	NA
hsa-miR-1303	27.08	25.97	28.02	NA	28.965
hsa-miR-1304-5p	26.98	NA	28.55	34.47	30.465
hsa-miR-1305	29.81	27.06	28.92	31.5	30.35
hsa-miR-1306-3p	26.1	25.02	26.75	32	28.38
hsa-miR-1307-3p	NA	NA	NA	NA	NA
hsa-miR-130a-3p	22.14	17.28	21.62	33.52	22.905
hsa-miR-130a-5p	29.91	27.85	NA	35.37	34.12
hsa-miR-130b-3p	24.35	19.26	23.15	32.08	24.13
hsa-miR-130b-5p	25.2	20.45	24.02	31.95	24.9
hsa-miR-1321	30.88	30.39	31.19	NA	31.19
hsa-miR-1322	26.29	25.87	27.18	31.97	27.18
hsa-miR-1323	29.46	27.35	30.26	NA	30.365
hsa-miR-132-3p	22.05	19.82	21.03	32.2	22.59
hsa-miR-1324	33.96	31.15	NA	NA	NA
hsa-miR-132-5p	27.9	23.65	25.51	33.7	27.27
hsa-miR-133a-3p	29.69	30.15	31.08	NA	31.08
hsa-miR-133b	30.19	30.41	31.52	34.17	32.165
hsa-miR-134-5p	25.85	25.49	27.17	29.69	28.545
hsa-miR-135a-5p	27.57	23.3	24.63	NA	26.97
hsa-miR-135b-3p	31.59	29.77	30.8	33.92	31.985
hsa-miR-135b-5p	27.27	23.68	24.13	NA	26.63
hsa-miR-136-3p	28.4	26.87	29.33	35.17	31.54
hsa-miR-136-5p	28.45	NA	31.17	NA	31.17
hsa-miR-137	33.66	28.15	26.55	NA	29.88
hsa-miR-138-1-3p	27.87	26.3	25.82	34.4	27.93
hsa-miR-138-2-3p	24.73	23.16	26.17	31.02	27.23
hsa-miR-138-5p	27.63	18.13	23.9	33.48	24.37
hsa-miR-139-3p	25.72	23.56	26.82	29.97	28.575
hsa-miR-139-5p	23.1	22.64	23.97	27.54	26.715
hsa-miR-1-3p	26.01	29.1	31.64	NA	31.64
hsa-miR-140-3p	21.99	16.24	20.29	29.68	22.19
hsa-miR-140-5p	27.1	20.72	24.81	34.34	27.175
hsa-miR-141-3p	25.34	25.19	28.54	35.54	31.245
hsa-miR-141-5p	NA	29.32	31.35	NA	31.35
hsa-miR-142-3p	24.83	22.02	24.22	31.51	28.265
hsa-miR-142-5p	29.39	25.46	27.12	35.51	31.33
hsa-miR-143-3p	19.62	18.78	19.91	28.85	25.36
hsa-miR-143-5p	26.55	26.84	28.48	32.22	28.48
hsa-miR-144-3p	31.01	24.45	32.43	NA	32.43
hsa-miR-144-5p	27.99	22.17	28.12	NA	28.12
hsa-miR-145-3p	23.19	23.4	24.87	33.06	29.855
hsa-miR-145-5p	16.32	18.05	19.58	24.4	23.96
hsa-miR-1468-5p	27.58	26.89	29.64	34.21	31.065
hsa-miR-146a-3p	31.92	23.43	25.54	NA	27.115
hsa-miR-146a-5p	21.48	13.47	17.39	28.69	17.93
hsa-miR-146b-3p	27.96	26.15	27.31	33.72	30.51
hsa-miR-146b-5p	23.03	18.37	20.41	30.01	21.995
hsa-miR-1471	25.24	24.91	25.74	32.01	27.78
hsa-miR-147a	NA	NA	31.31	NA	32.865
hsa-miR-147b	28.57	26.35	29.05	NA	31.18
hsa-miR-148a-3p	20.9	16.98	21.3	30.77	23.23
hsa-miR-148a-5p	28.76	26.87	29.2	NA	30.61
hsa-miR-148b-3p	21.15	17.34	20.56	30.97	22.795
hsa-miR-148b-5p	29.12	26.07	29.68	NA	31.03
hsa-miR-149-5p	21.14	21.31	24.42	30.25	25.155
hsa-miR-150-5p	18.68	19.86	20.51	27.41	20.51
hsa-miR-151a-3p	23.71	18.59	21.33	30.32	23.38
hsa-miR-151a-5p	20.58	16.46	19.23	31.11	21.15
hsa-miR-152-3p	21.76	19.61	22.17	29.29	23.705
hsa-miR-153-3p	32.61	NA	35.34	NA	35.34
hsa-miR-1537-3p	32.07	25.43	28.81	NA	29.55
hsa-miR-1538	27.11	25.92	27.21	NA	28.19
hsa-miR-1539	22.85	23.25	25.02	29.33	25.865
hsa-miR-154-3p	31.8	28.09	31.01	NA	33.485
hsa-miR-154-5p	26.1	24.91	27.06	31.38	29.555
hsa-miR-155-3p	30.38	28.23	29.7	NA	31.045
hsa-miR-155-5p	24.23	23.91	20.96	32.02	23.255
hsa-miR-15a-3p	26.85	25.55	27.41	33.81	29.255
hsa-miR-15a-5p	25.54	19.53	22.95	33.21	23.44
hsa-miR-15b-3p	24.48	20.49	23.5	34.81	25.465
hsa-miR-15b-5p	18.16	15.85	18.07	30.71	19.825
hsa-miR-16-1-3p	28.76	24.74	27.87	38.31	30.475
hsa-miR-16-2-3p	25.13	21.3	24.3	35.08	26.36
hsa-miR-16-5p	19.79	13.55	17.11	28.99	18.86
hsa-miR-17-3p	25.58	19.41	24.19	NA	25.68
hsa-miR-17-5p	21.02	15.22	19.19	32.77	20.96
hsa-miR-181a-2-3p	25.08	23.81	23.6	32.57	25.78
hsa-miR-181a-3p	26.02	22.27	24.12	37.52	26.37
hsa-miR-181a-5p	22.32	18.27	20.87	28.05	21.78
hsa-miR-181b-5p	21.39	18.29	20.03	26.72	21.145
hsa-miR-181c-3p	28.29	28.57	27.51	32.08	29.95
hsa-miR-181c-5p	23.12	19.09	21.23	29.72	22.11
hsa-miR-181d-5p	25.26	22.31	23.17	29.89	24.46
hsa-miR-182-3p	28.77	NA	30.51	NA	30.51
hsa-miR-1825	23.47	25.13	26.46	31.87	27.89
hsa-miR-182-5p	24.24	23.35	25.9	34.08	29.44
hsa-miR-1827	31.1	27.77	30.51	NA	32.105
hsa-miR-183-3p	27.09	27.52	29.6	31.18	31.325
hsa-miR-183-5p	24.35	24.49	27.48	33.29	30.425
hsa-miR-184	29.72	29.04	28.35	NA	31.41
hsa-miR-185-3p	30.67	30.49	NA	NA	33.13
hsa-miR-185-5p	24.69	19.22	22.38	NA	23.695
hsa-miR-186-3p	31.56	30.36	32.34	NA	32.34
hsa-miR-186-5p	22.77	18.05	21.04	29.54	22.44
hsa-miR-187-3p	24.65	22.07	26.97	32.75	26.97
hsa-miR-187-5p	NA	27.22	29.86	34.26	29.86
hsa-miR-188-3p	24.08	21.53	23.28	27.05	23.265
hsa-miR-188-5p	25.88	23.32	23.51	31.1	25.35
hsa-miR-18a-3p	25.78	21.45	24.69	34.84	25.525
hsa-miR-18a-5p	26.03	21.08	24.19	NA	25.465
hsa-miR-18b-3p	28.33	26.96	28.93	39.28	28.93
hsa-miR-18b-5p	23.47	21.37	24.64	30.25	25.085
hsa-miR-1908-5p	28.51	25.63	28.72	34	28.715
hsa-miR-1909-5p	26.52	25.54	27.26	31.2	27.26
hsa-miR-190a-5p	28.52	23.95	26.95	NA	28.9
hsa-miR-190b	30.16	25.03	29.06	NA	31.82
hsa-miR-1910-5p	25.88	23.75	25.73	31.49	26.67
hsa-miR-1911-3p	29.5	29.3	30.34	NA	30.34
hsa-miR-1911-5p	30.7	31.58	NA	NA	NA
hsa-miR-1912	29.26	NA	NA	NA	NA
hsa-miR-191-3p	27.32	24.91	27	32.79	28.355
hsa-miR-1914-3p	29.14	NA	30.21	NA	31.585
hsa-miR-1914-5p	27.06	NA	NA	NA	29.97
hsa-miR-191-5p	19.43	15.2	18.67	28.07	19.79
hsa-miR-192-3p	30.16	28.33	30.52	NA	30.52
hsa-miR-192-5p	26.17	23.01	24.62	33.59	26.115
hsa-miR-193a-3p	25.6	23.29	26.33	33.49	23.56
hsa-miR-193a-5p	22.03	20.53	23.18	27.36	23.83
hsa-miR-193b-3p	20.97	18.74	22.07	28.87	22.69
hsa-miR-193b-5p	23.61	23.17	25.51	29.46	26.72
hsa-miR-194-3p	29.41	29.41	29.44	NA	29.96
hsa-miR-194-5p	25.29	22.15	23.77	36.6	25.575
hsa-miR-195-3p	25.05	24.07	25.67	31.91	27.3
hsa-miR-195-5p	20.19	15.07	18.36	30.54	20.115
hsa-miR-196a-3p	28.92	28.36	29.42	35.16	30.795
hsa-miR-196a-5p	25.22	19.42	24.23	29.99	28.515
hsa-miR-196b-3p	25.85	22.85	25.98	30.55	27.795
hsa-miR-196b-5p	26.5	20.22	25.52	31.29	29.045
hsa-miR-197-3p	22.58	19.52	22.34	29.52	23.22
hsa-miR-1976	25.64	26.25	27.44	31.65	29.815
hsa-miR-199a-3p	18.43	17.7	19.69	28.01	23.775
hsa-miR-199a-5p	20.27	18.84	20.48	31.38	23.73
hsa-miR-199b-3p	18.43	17.7	19.69	28.01	23.775
hsa-miR-199b-5p	21.05	18.45	21.19	30.84	24.875
hsa-miR-19a-3p	24.83	20.05	24.47	31.41	26.19
hsa-miR-19a-5p	33.27	29.97	38.65	NA	38.65
hsa-miR-19b-1-5p	28.02	25.51	NA	35.96	31.66
hsa-miR-19b-2-5p	32	NA	32.44	NA	34.89
hsa-miR-19b-3p	24.37	19.58	23.89	30.62	25.67
hsa-miR-200a-3p	24.18	24.63	27.19	31.8	27.19
hsa-miR-200a-5p	26.95	27.95	NA	33.71	33.72
hsa-miR-200b-3p	18.99	20.65	22.94	27.32	26.755
hsa-miR-200b-5p	23.49	26.57	27.63	31.43	29.39
hsa-miR-200c-3p	18.19	20.26	22.02	26.35	22.02
hsa-miR-200c-5p	28.26	27.39	29.71	37.77	29.71
hsa-miR-202-3p	28.35	NA	29.62	32.81	29.62
hsa-miR-202-5p	33.29	34.99	NA	NA	NA
hsa-miR-203a-3p	17.63	17.97	20.36	26.57	20.36
hsa-miR-204-5p	21.69	15.81	19.84	31.81	23.14
hsa-miR-2052	NA	35.89	NA	NA	NA
hsa-miR-205-3p	25.8	26.31	28.14	31.59	31.205
hsa-miR-205-5p	14.88	15.72	17.6	21.61	24.84
hsa-miR-206	31.29	30.41	32.67	NA	32.67
hsa-miR-208a-3p	32.19	31.27	32.2	NA	32.2
hsa-miR-208b-3p	34.43	33.32	NA	NA	NA
hsa-miR-20a-3p	27.17	20.92	24.99	NA	27.37
hsa-miR-20a-5p	20.37	13.92	18.31	31.56	20.04
hsa-miR-20b-3p	26.62	24.76	27.83	33.24	29.505
hsa-miR-20b-5p	22.58	16.93	20.61	37.16	22.16
hsa-miR-210-3p	23.64	20.04	23.38	29.89	25.845
hsa-miR-2110	25.97	25.3	27.51	33.28	27.86
hsa-miR-2113	27.37	27.13	28.92	NA	29.77
hsa-miR-2114-3p	29.92	NA	30.63	NA	31.39
hsa-miR-2114-5p	30.97	26.96	30.52	32.58	30.52
hsa-miR-2115-3p	33.21	33.37	32.8	NA	32.8
hsa-miR-2115-5p	31.93	30.53	32.03	NA	32.03
hsa-miR-211-5p	18.64	14.08	17.16	29.28	18.095
hsa-miR-2116-3p	30.64	28.14	29.89	39.66	31.73
hsa-miR-2116-5p	30.04	26.67	29.85	33.61	31.425
hsa-miR-2117	29.15	28.17	NA	NA	NA
hsa-miR-212-3p	27.04	23.98	24.88	39.92	26.42
hsa-miR-21-3p	25.48	20.9	23.14	33.58	24.705
hsa-miR-214-3p	19.49	21.38	22.18	28.07	25.73
hsa-miR-214-5p	27.1	26.76	NA	34.38	NA
hsa-miR-215-5p	31.96	NA	29.96	NA	31.845
hsa-miR-21-5p	18.04	13.1	15.39	25.41	17.62
hsa-miR-216a-5p	28.7	28.9	NA	33.19	NA
hsa-miR-216b-5p	29.12	NA	29.63	NA	31.645
hsa-miR-217	33.16	31.13	NA	NA	NA
hsa-miR-218-1-3p	28.84	29.74	30.23	NA	31.685
hsa-miR-218-2-3p	28.53	26.4	26.91	35.24	26.91
hsa-miR-218-5p	24.29	22.03	25.94	33.53	27.465
hsa-miR-219a-1-3p	28.46	26.46	28.11	33.23	29.975
hsa-miR-219a-2-3p	26.34	26.69	28.2	NA	30.19
hsa-miR-219a-5p	NA	28.32	32.1	NA	33.295
hsa-miR-221-3p	17.62	15.3	17.86	24.47	18.96
hsa-miR-221-5p	25.08	22.18	24.74	NA	26.085
hsa-miR-222-3p	18.44	15.63	18.1	26.43	18.98
hsa-miR-222-5p	29.88	27.85	31.36	NA	32.49
hsa-miR-223-3p	22.76	19.05	19.26	31	26.855
hsa-miR-223-5p	29.45	26.13	27.03	NA	29.805
hsa-miR-22-3p	21.58	16.79	18.44	26.83	19.565
hsa-miR-224-3p	25.35	25.86	28.09	32.29	30.405
hsa-miR-224-5p	20.84	21.32	22.44	30.8	26.575
hsa-miR-22-5p	22.79	20.13	20.81	NA	22.64
hsa-miR-2276	26.16	28.1	29.37	31.7	29.95
hsa-miR-2278	27.12	26.53	27.59	34.47	29.575
hsa-miR-2355-3p	30.84	28.28	29.64	NA	31.235
hsa-miR-2355-5p	33.76	31.15	31.68	NA	32.43
hsa-miR-23a-3p	16.99	15.75	15.98	25.88	17.66
hsa-miR-23a-5p	24.75	25.36	25.68	31.68	26.89
hsa-miR-23b-3p	17.14	17.15	18.02	27.21	19.745
hsa-miR-23b-5p	23.63	25.13	25.52	32.16	26.805
hsa-miR-23c	23.13	23.32	23.77	34.79	25.55
hsa-miR-24-1-5p	28.76	27.59	27.98	NA	29.99
hsa-miR-24-2-5p	26.28	23.49	24.45	NA	25.985
hsa-miR-24-3p	17.12	15.67	16.27	28.04	18.15
hsa-miR-25-3p	19.1	16.14	18.97	26.53	20.525
hsa-miR-25-5p	26.87	25.02	26.99	NA	28.105
hsa-miR-26a-1-3p	27.23	24.38	28.12	39.19	30.205
hsa-miR-26a-2-3p	25.54	24	27.77	NA	29.79
hsa-miR-26a-5p	17.27	12.49	17.27	26.02	19.215
hsa-miR-26b-3p	26.26	23.21	26.5	34.49	28.39
hsa-miR-26b-5p	20	15.73	20.63	30.07	22.2
hsa-miR-27a-3p	17.7	16.02	16.52	30.34	18.34
hsa-miR-27a-5p	25.98	24.72	25.29	NA	27.15
hsa-miR-27b-3p	18.49	17.78	18.66	30.38	20.63
hsa-miR-27b-5p	25.11	24.58	25.63	32.16	28.13
hsa-miR-28-3p	23.81	21.03	23.61	29.58	24.855
hsa-miR-28-5p	23.04	19.85	21.91	34.85	23.55
hsa-miR-2909	35.38	32.13	34.14	NA	34.14
hsa-miR-296-3p	NA	23.86	26.68	33.28	28.18
hsa-miR-296-5p	26.32	20.53	24.79	32.4	25.41
hsa-miR-297	29.68	30.24	30	36.1	30
hsa-miR-298	NA	28.39	30.75	35.01	32.475
hsa-miR-299-3p	31.8	29.21	32.4	NA	33.84
hsa-miR-299-5p	25.85	24.49	26.28	NA	28.43
hsa-miR-29a-3p	18.9	15.01	16.66	27.52	18.13
hsa-miR-29a-5p	27.86	22.18	24.06	38.51	25.83
hsa-miR-29b-1-5p	24.48	22.23	23.36	31.98	24.765
hsa-miR-29b-2-5p	26.24	23.71	27.66	34.07	29.255
hsa-miR-29b-3p	23.39	18.97	22.14	31.14	22.995
hsa-miR-29c-3p	18.32	14.29	16.53	26.63	18.04
hsa-miR-29c-5p	24.91	21.61	25.98	31.57	28.005
hsa-miR-300	29.26	28.44	30.96	NA	33.335
hsa-miR-301a-3p	29.54	24.48	27.55	NA	28.74
hsa-miR-301b-3p	30.13	25.82	28.8	35.47	29.685
hsa-miR-302a-3p	30.13	29.57	31.23	NA	31.23
hsa-miR-302a-5p	33.54	29.37	NA	NA	NA
hsa-miR-302b-3p	33.96	32.14	34.01	NA	33.48
hsa-miR-302b-5p	30.88	30.43	31.2	37.07	31.2
hsa-miR-302c-3p	29.28	29.17	32.24	NA	32.24
hsa-miR-302d-3p	29.8	NA	31.37	33.42	31.925
hsa-miR-302d-5p	28.29	28.17	30.41	33.68	30.71
hsa-miR-302e	33.92	32.34	34.71	NA	34.71
hsa-miR-302f	NA	35.66	NA	NA	NA
hsa-miR-3065-3p	31.56	26.78	27.1	NA	28.91
hsa-miR-3065-5p	28.98	24.49	24.74	34.39	26.945
hsa-miR-3074-3p	30.36	27.58	30.37	31.53	30.37
hsa-miR-30a-3p	23.04	19.89	23.09	30.59	24.845
hsa-miR-30a-5p	21.11	14.21	18.45	27.9	19.38
hsa-miR-30b-3p	25.53	22.05	25.26	32.45	26.81
hsa-miR-30b-5p	21.13	14.33	19.18	30.87	20.755
hsa-miR-30c-1-3p	28.61	26.66	29.36	NA	31.96
hsa-miR-30c-2-3p	27.41	24.73	27.39	32.72	28.8
hsa-miR-30c-5p	19.88	15.61	18.71	31.05	20.195
hsa-miR-30d-3p	27.72	21.34	26.1	NA	27.155
hsa-miR-30d-5p	21.91	15.17	19.42	28.79	20.115
hsa-miR-30e-3p	22.24	18.79	22.68	30.32	24.875
hsa-miR-30e-5p	21.53	14.96	19.36	28.75	20.25
hsa-miR-3115	33.09	29.06	29.53	NA	29.53
hsa-miR-3116	29.43	28.31	NA	NA	30.93
hsa-miR-3117-3p	30.37	29.59	27.69	NA	29.245
hsa-miR-3118	34.07	32.87	32.02	NA	32.02
hsa-miR-3119	NA	32.73	NA	NA	NA
hsa-miR-3120-3p	31.34	29.29	31.94	NA	31.94
hsa-miR-3121-3p	28.9	29.08	31.21	NA	31.965
hsa-miR-3122	31.73	31.15	NA	NA	NA
hsa-miR-3124-5p	30.79	29.1	32.07	35.69	32.07
hsa-miR-3125	28.24	27.19	NA	NA	34.03
hsa-miR-3126-3p	31.02	29.51	NA	NA	33.79
hsa-miR-3126-5p	29.82	29.09	30.17	34.43	31.125
hsa-miR-3127-5p	29.48	28.5	30.1	NA	31.985
hsa-miR-3128	30.08	31.2	31.29	NA	31.29
hsa-miR-3129-5p	32.55	29.12	NA	39.22	32.23
hsa-miR-3130-3p	30.97	29.56	31.46	NA	33.46
hsa-miR-3130-5p	27.88	25.95	NA	33.52	32.3
hsa-miR-3131	23.6	24.44	NA	27.51	NA
hsa-miR-3132	30.12	29.2	31.19	35.45	33.78
hsa-miR-3133	32.36	29.15	29	NA	29
hsa-miR-3134	32.57	32.45	32.76	NA	32.76
hsa-miR-3135a	NA	28.57	29.49	34.19	31.01
hsa-miR-3136-5p	31.65	28.9	31	NA	32.82
hsa-miR-3137	30.52	NA	30.14	NA	32.045
hsa-miR-3138	NA	NA	31.67	NA	32.895
hsa-miR-3139	31.73	31.01	32.58	NA	33.985
hsa-miR-31-3p	29.47	23.96	26.88	NA	29.27
hsa-miR-3140-3p	30.55	28.31	30.62	NA	31.745
hsa-miR-3141	24.24	23.37	24.5	28.7	26.38
hsa-miR-3142	31.59	NA	32.08	NA	32.72
hsa-miR-3143	NA	30.21	34.61	NA	34.61
hsa-miR-3144-3p	33.8	30.05	27.63	NA	31.24
hsa-miR-3144-5p	29.19	29.68	28.95	NA	30.405
hsa-miR-3145-3p	34.13	32.51	34	NA	34
hsa-miR-3146	31.86	31.28	34.77	36.31	34.77
hsa-miR-3147	29.01	29.07	NA	34.41	32.21
hsa-miR-3148	30.61	30.62	30.38	35.06	31.645
hsa-miR-3149	30.57	29.36	29.55	NA	31.73
hsa-miR-3150a-3p	30.08	28.13	31.09	31.49	31.09
hsa-miR-3150b-3p	30.03	28.15	NA	NA	31.46
hsa-miR-3151	29.18	28.06	NA	NA	NA
hsa-miR-3152-3p	32.01	29.31	32.1	35.08	33.375
hsa-miR-3153	30.34	29.81	30.82	NA	30.82
hsa-miR-3154	28.61	27.34	28.72	30.14	28.72
hsa-miR-3155a	29.61	29.92	NA	35.79	NA
hsa-miR-3155b	29.61	29.92	NA	35.79	NA
hsa-miR-3156-5p	27.13	26.14	27.5	33.12	29.1
hsa-miR-3157-5p	28.17	26.2	28.65	NA	30.16
hsa-miR-3158-3p	NA	27.86	33.84	NA	33.58
hsa-miR-3159	27.03	26.39	27.5	29.13	28.76
hsa-miR-31-5p	22.29	18.92	20.89	35.88	23.545
hsa-miR-3160-3p	30.06	31.16	NA	34.13	NA
hsa-miR-3161	28.21	25.37	28.58	35.69	29.88
hsa-miR-3162-5p	31.12	31.48	30.62	NA	34.15
hsa-miR-3163	31.8	32.16	32.24	36.07	32.715
hsa-miR-3164	29.62	28.04	30.71	34.45	31.975
hsa-miR-3165	29.16	28.81	31.2	NA	32.635
hsa-miR-3166	31.29	30.24	33.68	33.18	34.415
hsa-miR-3167	NA	NA	NA	NA	NA
hsa-miR-3168	NA	39.12	NA	NA	NA
hsa-miR-3170	30.62	NA	31.63	NA	31.63
hsa-miR-3171	NA	35.33	NA	NA	NA
hsa-miR-3173-3p	27.95	NA	NA	28.93	NA
hsa-miR-3174	30.45	NA	31.62	NA	32.305
hsa-miR-3175	33.76	32.99	NA	34.26	34.74
hsa-miR-3176	26.11	26.19	27.59	31.57	28.225
hsa-miR-3177-3p	30.17	30.03	31.18	36	31.5
hsa-miR-3179	32	27.94	33.02	NA	33.02
hsa-miR-3180-3p	27.72	24.81	28.31	32.5	29.77
hsa-miR-3182	26.23	21.15	23.86	NA	26.425
hsa-miR-3184-5p	29.36	28.34	28.63	NA	30.005
hsa-miR-3185	26.38	26.05	NA	31.43	31.1
hsa-miR-3186-3p	30.44	28.82	30	NA	30
hsa-miR-3186-5p	32.44	32.03	33.74	NA	34.035
hsa-miR-3190-5p	27.51	27.78	28.41	28.91	29.005
hsa-miR-3191-3p	26.23	26.28	27.19	32.56	28.14
hsa-miR-3193	32.82	30.51	33.56	NA	33.56
hsa-miR-3194-5p	28.41	27.48	28.68	33.36	28.68
hsa-miR-3199	NA	31.73	NA	NA	NA
hsa-miR-3200-3p	28.89	25.7	29.84	NA	30.26
hsa-miR-3200-5p	26.06	23.43	24.73	31.74	26.86
hsa-miR-3201	29.16	28.61	28.67	29.09	29.13
hsa-miR-3202	31.51	29.4	31.79	NA	33.11
hsa-miR-320a	18.72	17.55	19.69	23.44	20.61
hsa-miR-320b	21.85	20.52	22.98	26.23	24.375
hsa-miR-320d	26.2	24.93	NA	30.25	30.94
hsa-miR-320e	25.37	24.19	26.21	30.12	27.265
hsa-miR-323a-5p	21.94	18.85	21.92	28.18	23.05
hsa-miR-323b-3p	30.09	28.47	30.09	NA	31.625
hsa-miR-323b-5p	26.79	24.25	27.18	32.3	28.16
hsa-miR-32-3p	27.14	25.12	27.35	NA	29.605
hsa-miR-324-3p	22.19	19.77	21.53	28.29	22.485
hsa-miR-324-5p	22.72	19.32	21.36	31.32	22.76
hsa-miR-325	31.99	29.73	32.12	NA	33.7
hsa-miR-32-5p	30.39	28.91	32.07	NA	30.67
hsa-miR-326	24.29	21.47	25.23	31.19	25.785
hsa-miR-328-3p	24.44	20.57	24.08	26.48	24.08
hsa-miR-329-3p	26.59	25.95	27.08	34.36	28.88
hsa-miR-330-3p	26.43	24.73	25.86	34.44	26.255
hsa-miR-330-5p	29.62	25.39	27.29	NA	27.865
hsa-miR-331-3p	24.49	20.54	23.95	31.77	24.59
hsa-miR-331-5p	28.16	25.88	NA	NA	31.23
hsa-miR-335-3p	26.79	25.86	27.18	34.34	30.12
hsa-miR-335-5p	30.7	30.64	31.96	35.29	31.96
hsa-miR-337-3p	26.77	24.71	28.3	34.66	29.945
hsa-miR-337-5p	30.81	28.59	30.88	NA	32.38
hsa-miR-338-3p	25.24	19.38	23.79	31.3	24.835
hsa-miR-338-5p	28.8	26.49	29.22	NA	29.22
hsa-miR-339-3p	26.53	22.8	25.09	33.29	26.34
hsa-miR-339-5p	23.65	19.67	22.54	30.55	23.45
hsa-miR-33a-3p	25.51	24.66	27.15	34.34	29.515
hsa-miR-33a-5p	30.25	25.94	30.76	37.81	30.54
hsa-miR-33b-5p	31.65	28.51	32.03	35.46	32.435
hsa-miR-340-3p	27.05	22.33	25.31	NA	26.89
hsa-miR-340-5p	27.48	23.67	27.29	NA	29.285
hsa-miR-342-3p	20.67	18.46	21.37	29.06	23.01
hsa-miR-342-5p	25.29	24.29	26.98	31.64	28.3
hsa-miR-345-5p	25.36	21.82	23.67	33.21	24.33
hsa-miR-346	25.71	24.45	25.79	34.7	27.34
hsa-miR-34a-3p	27.35	20.27	25.65	NA	26.61
hsa-miR-34a-5p	20.66	15.43	20.13	30.2	20.65
hsa-miR-34b-3p	27.57	23.11	25.3	33.21	26.685
hsa-miR-34b-5p	33.28	26.03	29.35	NA	29.88
hsa-miR-34c-3p	26.83	23.88	26.22	31.25	26.22
hsa-miR-34c-5p	27.89	21.95	25.51	33.18	26.295
hsa-miR-3605-3p	28.5	25.3	27.36	NA	28.565
hsa-miR-3605-5p	30.48	27.37	30.07	NA	31.575
hsa-miR-3606-5p	34.15	NA	NA	NA	NA
hsa-miR-3607-3p	18.33	16.53	20.58	25.47	22.18
hsa-miR-3607-5p	17.65	15.49	20.09	26.24	21.43
hsa-miR-3611	32.28	33.76	33.52	35.48	34.015
hsa-miR-3612	31.55	32.21	34.31	NA	34.31
hsa-miR-3613-3p	27	25.24	27.6	33.78	31.005
hsa-miR-361-3p	26.09	23.05	24.82	33.07	25.965
hsa-miR-3614-3p	29.45	28.79	28.99	NA	29.785
hsa-miR-361-5p	23.32	19.51	22.89	30.34	24.42
hsa-miR-3616-3p	32.55	31.54	NA	NA	NA
hsa-miR-3616-5p	34.74	33.38	33.86	NA	33.86
hsa-miR-3617-5p	30.22	NA	30.57	NA	32.3
hsa-miR-3618	30.97	27.38	29.56	34.87	30.825
hsa-miR-3622a-5p	29.8	28.16	NA	NA	33.34
hsa-miR-3622b-3p	32.07	NA	NA	34.1	NA
hsa-miR-362-3p	28.21	25.52	25.67	NA	27.29
hsa-miR-362-5p	26.18	23.64	23.41	34.12	24.735
hsa-miR-363-3p	26.06	19.74	23.61	NA	24.12
hsa-miR-363-5p	29.67	26.47	30.03	NA	30.86
hsa-miR-3649	NA	33.38	33.71	NA	33.71
hsa-miR-3650	31.72	34.28	32.27	NA	32.27
hsa-miR-3651	18.09	16.19	18.15	26.67	19.595
hsa-miR-3652	28.72	26.91	28.14	34.52	30.51
hsa-miR-3653-3p	20.94	18	23.18	25.28	23.71
hsa-miR-3654	25.44	24.55	26.62	31.86	26.62
hsa-miR-3655	27.32	25.34	26.73	31.1	26.73
hsa-miR-3657	32.03	32.14	33.4	NA	33.4
hsa-miR-3658	34.31	30.68	32.03	NA	32.03
hsa-miR-3659	27.98	28.59	31.16	33.94	31.16
hsa-miR-365a-3p	21.15	17.21	20.54	30.57	21.72
hsa-miR-3660	32.68	32.84	34.26	NA	34.26
hsa-miR-3661	NA	27.84	28.82	32.14	31.03
hsa-miR-3662	31.72	30.09	34.02	35.67	33.59
hsa-miR-3664-5p	31.7	NA	31.67	NA	31.67
hsa-miR-3666	30.73	NA	32.2	35.24	33.15
hsa-miR-3667-3p	31.33	26.35	31.76	NA	31.76
hsa-miR-3667-5p	NA	27.65	31.23	NA	31.23
hsa-miR-3668	36.65	35.76	37.29	NA	37.29
hsa-miR-3670	34.37	33.2	32.48	NA	32.48
hsa-miR-3671	30.78	31.31	34.11	NA	34.11
hsa-miR-3672	NA	38.75	36.2	NA	36.2
hsa-miR-367-3p	33.06	31.13	32.26	NA	32.26
hsa-miR-3674	34.03	31.6	33.3	NA	33.3
hsa-miR-3675-3p	30.95	31.21	32.14	38.81	35.945
hsa-miR-3675-5p	NA	33.11	NA	NA	NA
hsa-miR-367-5p	34.32	NA	34.49	NA	34.49
hsa-miR-3678-3p	27.99	29.21	NA	33.22	33.33
hsa-miR-3678-5p	33.54	32.14	32.49	NA	34.05
hsa-miR-3679-3p	34.64	31.43	35.79	NA	35.385
hsa-miR-3679-5p	30.76	28.54	30.59	34.4	30.59
hsa-miR-3680-5p	30.7	31.75	NA	NA	NA
hsa-miR-3681-3p	NA	32.41	NA	39.37	NA
hsa-miR-3681-5p	32.53	31.52	NA	NA	NA
hsa-miR-3682-3p	28.88	26.41	26.64	32.09	28.28
hsa-miR-3683	37.58	NA	39.93	NA	39.93
hsa-miR-3684	32.06	31.69	NA	NA	NA
hsa-miR-3685	33.58	31.06	NA	38.51	NA
hsa-miR-3687	23.42	21.96	24.73	NA	26.83
hsa-miR-3688-3p	32.39	29.9	33.68	NA	33.68
hsa-miR-3689a-5p	30.25	29.74	32	36.78	32
hsa-miR-3689b-5p	30.25	29.74	32	36.78	32
hsa-miR-3689e	30.25	29.74	32	36.78	32
hsa-miR-3690	29.98	NA	30.13	NA	30.13
hsa-miR-3691-5p	31.15	30.5	31.6	33.26	32.575
hsa-miR-3692-3p	30.68	29.09	NA	32.11	33.41
hsa-miR-369-3p	29.93	27.56	30.22	NA	32.245
hsa-miR-369-5p	29.32	28.22	30.45	NA	32.13
hsa-miR-370-3p	22.77	19.33	22.52	29.02	26.19
hsa-miR-3713	NA	NA	NA	NA	NA
hsa-miR-3714	27.9	26.03	NA	32.17	30.01
hsa-miR-371a-3p	32.76	34.05	33.44	NA	33.535
hsa-miR-372-3p	31.73	32.97	35.62	NA	35.62
hsa-miR-373-3p	31.78	30.87	30.86	NA	30.86
hsa-miR-373-5p	18.72	17.33	19.24	25.26	20.515
hsa-miR-374a-3p	29	29.09	31.94	NA	33.83
hsa-miR-374a-5p	25.04	21.02	24.16	33.6	25.965
hsa-miR-374b-3p	31.25	28.15	31.07	38.8	31.85
hsa-miR-374b-5p	24.32	20.32	23.49	34.14	24.995
hsa-miR-374c-5p	NA	29.31	33.85	NA	33.615
#hsa-miR-374c-5p	24.32	20.32	23.49	34.14	24.995
hsa-miR-375	23.48	26.15	28.9	28.84	29.785
hsa-miR-376a-3p	33.48	31.34	NA	35.54	34.87
hsa-miR-376a-5p	29.55	26.76	30.42	NA	30.42
hsa-miR-376b-3p	NA	32.28	NA	38.87	38.96
hsa-miR-376c-3p	28.23	24.92	28	32.4	30.29
hsa-miR-377-3p	30.85	28.51	29.15	NA	29.15
hsa-miR-377-5p	30.41	29.46	31.23	NA	32.575
hsa-miR-378a-3p	22.02	17.17	21.88	27.97	22.97
hsa-miR-378a-5p	24.09	19.1	24.68	32.09	25.38
hsa-miR-378b	24.08	19.11	24.15	29.87	25.19
hsa-miR-378c	32.8	29.13	33.12	NA	33.675
hsa-miR-379-3p	35.43	31.31	NA	NA	NA
hsa-miR-379-5p	NA	25.99	28	31.66	31.175
hsa-miR-380-3p	34.21	32.18	35.18	NA	35.6
hsa-miR-380-5p	NA	NA	NA	29.28	31.23
hsa-miR-381-3p	NA	NA	27.34	NA	27.34
hsa-miR-382-5p	25.04	25.04	26.43	31.01	29.735
hsa-miR-383-5p	28.03	NA	31.1	32.38	31.1
hsa-miR-384	34.85	NA	NA	NA	NA
hsa-miR-3907	20.99	19.37	21.5	29.23	21.5
hsa-miR-3908	NA	NA	31.99	NA	31.99
hsa-miR-3909	27.28	24.31	NA	29.53	NA
hsa-miR-3910	33.28	30.93	31.84	NA	31.84
hsa-miR-3912	NA	28.19	32.16	NA	32.16
hsa-miR-3913-5p	33.27	25.55	30.57	NA	30.57
hsa-miR-3914	31.89	34.44	34.62	NA	34.62
hsa-miR-3915	35.67	31.32	NA	NA	NA
hsa-miR-3916	25.4	24.72	26.01	29.28	26.695
hsa-miR-3917	31.5	30.12	34.91	36.3	35.05
hsa-miR-3918	28.35	28.03	27.6	NA	30.42
hsa-miR-3919	32.12	32.45	33.04	NA	33.04
hsa-miR-3920	NA	NA	NA	NA	NA
hsa-miR-3921	32.96	30.29	32.15	34.57	32.15
hsa-miR-3922-3p	32.66	30.81	36.3	NA	35.42
hsa-miR-3923	NA	30.32	30.09	30.54	30.755
hsa-miR-3924	32.74	32.39	33.66	NA	33.66
hsa-miR-3925-5p	29.05	27.67	28.73	35.3	29.8
hsa-miR-3926	28.47	25.84	NA	34.5	NA
hsa-miR-3927-3p	32.73	NA	NA	NA	NA
hsa-miR-3934-5p	28.81	29.4	28.32	33.14	30.19
hsa-miR-3935	31.57	29.63	NA	NA	NA
hsa-miR-3938	33.52	33.08	34.75	32.95	34.75
hsa-miR-3939	31.94	30.24	31.43	NA	31.43
hsa-miR-3941	32.54	NA	32.05	NA	32.05
hsa-miR-3942-5p	33.57	31.08	32.4	NA	32.4
hsa-miR-3943	32.47	31.33	33.11	NA	33.11
hsa-miR-3945	NA	30.21	30.71	NA	31.04
hsa-miR-409-3p	25.2	23.81	25.29	30.77	27.65
hsa-miR-409-5p	27.61	26.17	27.53	NA	27.53
hsa-miR-410-3p	29.38	27.42	30.26	NA	31.755
hsa-miR-411-3p	31.1	NA	33.39	NA	34.2
hsa-miR-411-5p	27.75	26.35	29.24	33.85	32.185
hsa-miR-412-3p	29.75	29.64	30.47	NA	32.85
hsa-miR-421	24.29	21.75	24.08	32.35	26.355
hsa-miR-422a	25.54	20.96	25.54	32.23	26.61
hsa-miR-423-3p	21.16	16.94	20.23	28.23	21.035
hsa-miR-423-5p	20.08	18.5	21.57	26.08	22.36
hsa-miR-424-3p	27.46	21.43	25.12	31.67	26.975
hsa-miR-424-5p	24.5	17.46	21.43	34.2	24.005
hsa-miR-4251	28.72	28.22	30.22	33.88	31.29
hsa-miR-4252	28.83	NA	NA	NA	31.57
hsa-miR-4253	28.21	27.24	28.08	34.58	28.08
hsa-miR-425-3p	24.3	22.96	25.14	28.81	26.065
hsa-miR-4254	31.06	29.08	30.04	NA	31.595
hsa-miR-4255	NA	32.78	NA	NA	NA
hsa-miR-425-5p	24.85	19.83	22.95	31.96	23.37
hsa-miR-4257	30.36	29.13	30.17	36.28	30.17
hsa-miR-4258	28.84	27.13	28.05	NA	29.665
hsa-miR-4260	26.6	25.57	26.81	32.73	26.81
hsa-miR-4261	28.66	29.09	29.94	33.06	29.94
hsa-miR-4262	32.91	31.62	33.47	NA	33.47
hsa-miR-4263	27.77	26.89	28.58	33.07	30.095
hsa-miR-4264	31.21	30.69	32.23	NA	32.78
hsa-miR-4265	28.28	NA	NA	34.21	31.98
hsa-miR-4267	27.27	27.6	28.87	31.99	30.665
hsa-miR-4268	32.52	33.16	31.89	NA	31.89
hsa-miR-4271	30.52	30.91	31.74	33.97	31.74
hsa-miR-4272	NA	NA	NA	NA	NA
hsa-miR-4273	31.99	29.57	32.35	35.42	32.72
hsa-miR-4274	25.12	23.42	24.75	33.15	26.55
hsa-miR-4275	NA	39.55	NA	NA	NA
hsa-miR-4276	32.33	29.62	NA	NA	34.03
hsa-miR-4277	31.55	30.44	34.08	NA	34.08
hsa-miR-4278	32.54	NA	33.17	37.42	36.18
hsa-miR-4279	29.12	28.37	29.46	NA	31.57
hsa-miR-4280	31.15	28.36	31.88	NA	33.02
hsa-miR-4282	31.67	31.54	31.52	NA	33.035
hsa-miR-4283	30.55	31.53	31.87	NA	31.87
hsa-miR-4285	NA	32.54	NA	NA	NA
hsa-miR-4286	16.54	14.67	17.19	24.5	19.76
hsa-miR-4287	32.08	30.68	NA	9.68	35.24
hsa-miR-4288	33.5	29.81	32.3	NA	33.845
hsa-miR-4289	25	20.6	23.94	NA	25.29
hsa-miR-429	25.51	25.09	28.24	32.96	31.29
hsa-miR-4290	30.03	NA	NA	33.26	34.21
hsa-miR-4291	20.23	18.85	19.77	32.14	21.525
hsa-miR-4293	29.01	NA	NA	NA	32.8
hsa-miR-4294	NA	NA	30.75	NA	31.65
hsa-miR-4295	34.43	33.18	34.11	NA	35.895
hsa-miR-4296	27.94	24.84	27.87	36.57	28.99
hsa-miR-4297	29.5	29.45	NA	NA	33.08
hsa-miR-4298	25.89	NA	NA	33.14	32.66
hsa-miR-4299	26	25.02	26.9	NA	28.67
hsa-miR-4300	28.62	26.43	30.47	NA	31.04
hsa-miR-4301	15.98	15.08	15.45	25.34	17.81
hsa-miR-4302	26.91	23.65	25.56	32.09	27.125
hsa-miR-4303	30.06	NA	NA	NA	35.17
hsa-miR-4304	28.32	28.2	29.3	33.48	30.19
hsa-miR-4305	32.41	31.83	31.85	37.43	31.85
hsa-miR-4306	31.02	26.57	NA	NA	NA
hsa-miR-4307	31.58	32.06	NA	NA	NA
hsa-miR-4308	33.25	32.72	NA	NA	NA
hsa-miR-4309	28.25	28.04	30.16	NA	30.16
hsa-miR-4310	32.03	31.19	34.38	NA	34.38
hsa-miR-4311	29.27	28.88	30.3	34.11	32.765
hsa-miR-4312	30.04	28.39	30.27	NA	30.27
hsa-miR-431-3p	NA	28.87	29.24	37.79	31.535
hsa-miR-4314	32.38	NA	NA	NA	NA
hsa-miR-4315	31.83	NA	32.49	NA	34.2
hsa-miR-431-5p	28.11	26.07	27.93	30.9	30.055
hsa-miR-4316	NA	28.11	29.6	NA	30.96
hsa-miR-4317	29.85	27.8	30.35	NA	31.775
hsa-miR-4318	27.8	26.01	29.52	NA	30.845
hsa-miR-4319	29.12	27.63	29.53	NA	30.495
hsa-miR-4323	26.78	26.21	26.87	33.85	27.96
hsa-miR-432-3p	28.35	25.29	28.7	34.19	29.505
hsa-miR-4324	33.25	31.09	33.09	NA	34.905
hsa-miR-4325	31.41	29.51	32.11	NA	33.24
hsa-miR-432-5p	27.76	NA	30.27	32.92	32.125
hsa-miR-4326	NA	25.94	26.01	33.39	26.01
hsa-miR-4328	28.15	29.07	30.75	35.5	30.75
hsa-miR-4330	30.84	32.18	31.5	NA	32.36
hsa-miR-433-3p	26.8	26.4	27.61	29.53	27.61
hsa-miR-448	29.43	26.19	30.19	33.79	30.19
hsa-miR-449a	27.23	21.97	26.55	36.17	26.55
hsa-miR-449b-3p	23.61	22.59	24.36	30.64	26.01
hsa-miR-449b-5p	30.32	25.44	29.78	33.15	29.78
hsa-miR-449c-3p	33.36	31.28	NA	NA	NA
hsa-miR-449c-5p	31.34	27.12	29.97	NA	31.07
hsa-miR-450a-5p	30.31	23.09	26.35	NA	28.895
hsa-miR-450b-3p	33.92	28.61	31.31	NA	32.355
hsa-miR-451a	20.2	12.35	18.11	30.24	23.87
hsa-miR-452-3p	NA	33.59	NA	NA	NA
hsa-miR-452-5p	26.24	25.35	27.87	31.32	30.54
hsa-miR-454-3p	26.88	21.35	24.17	NA	25.485
hsa-miR-454-5p	28.52	25.07	27.03	NA	28.535
hsa-miR-455-3p	22.27	20.24	22.07	32.92	23.225
hsa-miR-455-5p	27.1	23.11	25.91	NA	26.91
hsa-miR-466	31.23	29.29	32.19	NA	32.19
hsa-miR-483-3p	27.07	27.53	28.77	35.15	33.015
hsa-miR-483-5p	27.15	28.24	27.54	31.37	30.87
hsa-miR-484	22.92	18.19	21.11	31.21	22.08
hsa-miR-485-3p	27.3	26.44	NA	34.11	31.78
hsa-miR-485-5p	27.44	28.36	29.1	32.42	31.305
hsa-miR-486-3p	28.6	26.48	31.32	NA	33.165
hsa-miR-486-5p	22.22	18.6	23.16	26.94	23.16
hsa-miR-487a-3p	27.64	26.84	28.73	NA	28.73
hsa-miR-487b-3p	24.97	24.09	26.17	33.42	28.16
hsa-miR-488-3p	35.94	31.86	NA	NA	NA
hsa-miR-488-5p	30.32	30.38	31.34	NA	32.81
hsa-miR-489-3p	24.29	22.99	25.31	25.61	25.31
hsa-miR-490-3p	23.01	23.35	23.25	23.01	24.2
hsa-miR-490-5p	29.97	31.23	31.59	35.52	31.59
hsa-miR-491-3p	31.6	27.34	29.85	NA	31.22
hsa-miR-491-5p	26.04	23.7	25.17	32.48	26.715
hsa-miR-492	27.99	29.4	32.73	NA	35.09
hsa-miR-493-3p	26.52	23.18	26.84	32.23	27.945
hsa-miR-493-5p	26.24	24.39	26.36	NA	28.86
hsa-miR-495-3p	26.28	24.11	26.65	34.1	28.99
hsa-miR-496	32.06	28.28	31.63	NA	31.63
hsa-miR-497-3p	NA	29.32	NA	34.95	NA
hsa-miR-497-5p	22.27	19.57	23.65	30.4	25.46
hsa-miR-498	34.99	34.04	34.88	NA	35.555
hsa-miR-499a-3p	33	31.41	32.67	34.64	33.865
hsa-miR-499a-5p	28.58	24	NA	NA	NA
hsa-miR-500a-3p	25.64	24.54	23.77	32.46	25.29
hsa-miR-500a-5p	25.34	23.05	22.5	30.56	23.895
hsa-miR-501-3p	25.42	24.63	23.69	32.27	25.21
hsa-miR-501-5p	27.9	25.46	25.08	32.8	25.885
hsa-miR-502-3p	25.27	23.4	23.3	32.23	24.795
hsa-miR-502-5p	26.69	24.38	25.14	32.19	26.315
hsa-miR-504-5p	28.57	28.64	26.75	NA	29.335
hsa-miR-505-3p	23.94	21.6	24.13	30.59	25.205
hsa-miR-505-5p	26.97	24.1	26.29	33.66	27.81
hsa-miR-506-3p	27.04	19.18	22.69	34.6	24.275
hsa-miR-507	32.41	20.12	25.45	NA	27.46
hsa-miR-508-3p	25.92	17.17	22.1	33.84	24.23
hsa-miR-508-5p	30.15	20.95	24.63	NA	26.15
hsa-miR-509-3-5p	27.48	19.48	23.14	NA	24.865
hsa-miR-509-3p	24.25	16.33	20.61	29.88	22.19
hsa-miR-509-5p	25.33	17.83	21.24	NA	23.1
hsa-miR-510-5p	28.05	20.99	25.18	NA	26.895
hsa-miR-511-5p	25.9	25.18	27.43	NA	27.43
hsa-miR-512-3p	29.01	28.22	NA	NA	32.34
hsa-miR-512-5p	31.44	30.72	NA	NA	NA
hsa-miR-513a-3p	31.55	21.48	25.96	NA	28.37
hsa-miR-513a-5p	26.48	18.03	22.62	36.35	23.97
hsa-miR-513b-5p	27.13	18.22	23.05	38.85	25.09
hsa-miR-513c-5p	27.17	18.02	22.36	33.11	24.44
hsa-miR-514a-3p	27.16	19.15	23.63	NA	25.32
hsa-miR-514b-3p	27.74	22.5	26.47	NA	27.935
hsa-miR-514b-5p	28.15	19.46	24.42	NA	25.89
hsa-miR-515-3p	NA	NA	NA	NA	NA
hsa-miR-515-5p	33.08	32.04	35.63	36.14	35.63
hsa-miR-516a-3p	NA	38.53	37.28	NA	37.28
hsa-miR-516a-5p	31.63	31.76	30.79	NA	30.79
hsa-miR-516b-3p	NA	38.53	37.28	NA	37.28
hsa-miR-516b-5p	29.96	20.75	30.23	NA	30.87
hsa-miR-517-5p	27.98	27.46	28.43	38.59	28.43
hsa-miR-517a-3p	28.66	27.95	28.7	33.05	28.7
hsa-miR-517c-3p	29.21	28.06	29.02	NA	32.19
hsa-miR-518a-3p	28.57	29.19	NA	NA	NA
hsa-miR-518b	31.28	30.92	31.85	34.08	34.075
hsa-miR-518c-3p	32.14	31.39	32.48	36.61	32.48
hsa-miR-518d-3p	29.93	29.6	30.27	31.89	30.27
hsa-miR-518e-3p	33.85	32.1	32.46	NA	32.46
hsa-miR-518f-3p	32.59	30.85	31.72	NA	33.48
hsa-miR-518f-5p	31.03	29.38	31.12	35.51	31.12
hsa-miR-519b-3p	37.67	36.42	34.04	NA	34.04
hsa-miR-519c-3p	33.73	NA	NA	NA	NA
hsa-miR-519d-3p	31.54	30.02	30.4	35.68	33.84
hsa-miR-519e-3p	34.03	NA	37.92	NA	37.92
hsa-miR-519e-5p	31.01	30.86	32.5	NA	32.5
hsa-miR-520a-3p	29.54	30.19	31.36	NA	31.36
hsa-miR-520a-5p	36.8	38.13	32.6	NA	32.6
hsa-miR-520c-3p	NA	NA	30.69	NA	30.69
hsa-miR-520d-3p	28.99	NA	NA	NA	36.45
hsa-miR-520e	33.54	32.48	34.43	NA	34.43
hsa-miR-520f-3p	NA	NA	30.69	NA	30.69
hsa-miR-520g-3p	28.93	26.96	28.14	31.96	29.855
hsa-miR-522-3p	31.11	29.86	31.05	36.74	31.05
hsa-miR-523-3p	NA	NA	NA	NA	NA
hsa-miR-524-3p	32.41	30.65	31.1	NA	31.1
hsa-miR-524-5p	NA	29	NA	NA	NA
hsa-miR-525-3p	29.63	29.1	30.17	30.24	31.175
hsa-miR-525-5p	32.67	32.97	32.81	NA	32.81
hsa-miR-526b-3p	33.38	28.94	33.84	NA	33.84
hsa-miR-532-3p	22.38	20.7	21.05	28.75	22.36
hsa-miR-532-5p	25.25	21.7	22.07	32.03	23.935
hsa-miR-539-5p	28.24	27.59	28.68	NA	30.645
hsa-miR-541-3p	31.3	31.69	32.05	NA	32.05
hsa-miR-541-5p	29.42	28.26	29.98	NA	29.98
hsa-miR-542-3p	30.61	24.78	29.18	NA	29.18
hsa-miR-542-5p	28.27	23.26	26.52	39.77	28.665
hsa-miR-543	26.49	25.23	26.67	33.27	28.955
hsa-miR-544a	31.11	31.17	30.61	NA	32.685
hsa-miR-544b	31.96	32.32	32.53	NA	33.13
hsa-miR-545-3p	NA	32.23	33.73	NA	33.73
hsa-miR-545-5p	31.79	30.63	33.3	NA	33.925
hsa-miR-548a-5p	31.77	30.88	NA	NA	35.45
hsa-miR-548aa	26.65	25.91	27.31	NA	29.22
hsa-miR-548am-3p	28.15	25.53	29.35	NA	32.29
hsa-miR-548b-3p	NA	26.23	NA	NA	35.32
hsa-miR-548b-5p	26.72	26.16	NA	NA	30.81
hsa-miR-548c-3p	30.94	30.67	34.41	NA	34.41
hsa-miR-548c-5p	27.14	25.62	28.46	37.08	29.625
hsa-miR-548d-3p	28.28	25.14	29.82	NA	31.69
hsa-miR-548d-5p	26.43	24.25	28.01	NA	29.025
hsa-miR-548e-3p	30.66	28.32	30.21	35.66	32.48
hsa-miR-548g-3p	31.47	33.7	32.56	NA	32.56
hsa-miR-548h-5p	31.98	31.07	31.13	NA	31.13
hsa-miR-548i	NA	26.28	29.14	NA	30.505
hsa-miR-548j-5p	29.98	29.08	29.89	NA	31.045
hsa-miR-548k	30.13	26.04	29.17	NA	31.02
hsa-miR-548l	30.27	27.92	30.28	NA	31.64
hsa-miR-548m	34.42	33.27	NA	NA	39.17
hsa-miR-548n	33.91	31.12	33.65	39.28	34.365
hsa-miR-548o-3p	27.43	25.17	28.97	NA	28.97
hsa-miR-548p	28.15	25.53	29.35	NA	32.29
hsa-miR-548q	26.46	24.71	27.85	NA	30.08
hsa-miR-548s	29.14	27.02	NA	NA	NA
hsa-miR-548t-5p	NA	NA	34.23	NA	34.23
hsa-miR-548u	30.71	31.17	31.69	NA	33.775
hsa-miR-548v	26.56	25.96	27.49	NA	27.49
hsa-miR-548w	28.58	26.86	29.54	NA	31.455
hsa-miR-548x-3p	NA	33.11	NA	NA	NA
hsa-miR-548y	30.93	29.71	NA	NA	NA
hsa-miR-549a	32.19	30.4	33.25	NA	33.17
hsa-miR-550a-3p	31.51	26.43	29.63	35.3	30.08
hsa-miR-550a-5p	30.02	26.67	29.45	NA	30.295
hsa-miR-550b-3p	30.45	29.27	30.22	33.01	31.165
hsa-miR-551a	30.75	27.11	32.41	NA	31.48
hsa-miR-551b-3p	27.88	22.56	21.38	NA	25.595
hsa-miR-551b-5p	28.02	26.46	27.61	33.33	30.155
hsa-miR-552-3p	31.13	30.14	31.54	NA	31.54
hsa-miR-553	34.93	35.55	NA	NA	NA
hsa-miR-554	29.07	28.94	29.49	34.33	31
hsa-miR-555	34.04	30.88	33.52	NA	35.025
hsa-miR-556-3p	31.05	28.06	33.03	NA	33.955
hsa-miR-556-5p	NA	31.9	NA	NA	NA
hsa-miR-558	34.47	33.89	39.9	NA	39.9
hsa-miR-559	NA	30.3	NA	NA	NA
hsa-miR-561-3p	NA	30.43	35.88	35.45	35.88
hsa-miR-562	31.43	31.63	33.16	NA	33.16
hsa-miR-563	31.7	30.4	NA	NA	NA
hsa-miR-564	26.02	25.56	26.21	32.01	27.615
hsa-miR-566	26.06	24.58	NA	33.58	35.13
hsa-miR-567	31.22	NA	32.45	34.79	33.89
hsa-miR-569	35.57	31.1	34.71	35.89	34.655
hsa-miR-570-3p	29.31	29.12	30.87	33.79	32.9
hsa-miR-571	28.96	26.81	30.83	34.71	30.83
hsa-miR-573	30.43	28.84	30.74	34.25	30.74
hsa-miR-574-3p	21.79	18.94	21.15	29.54	22.31
hsa-miR-575	27.61	26.71	28.3	34.58	29.97
hsa-miR-576-3p	34.03	27.22	31.79	34.88	32.675
hsa-miR-576-5p	26.94	22.76	26.77	34.71	28.18
hsa-miR-577	33.62	26.05	31.68	NA	32.22
hsa-miR-578	NA	33.83	NA	NA	NA
hsa-miR-579-3p	31.86	28.02	31.87	33.43	32.95
hsa-miR-580-3p	NA	NA	NA	NA	NA
hsa-miR-581	30.58	30.81	33.06	NA	33.88
hsa-miR-582-3p	32.36	26.53	31.17	NA	32.4
hsa-miR-582-5p	28.46	22.45	26.48	NA	27.89
hsa-miR-583	33.87	NA	NA	NA	NA
hsa-miR-585-3p	28.67	29.48	28.97	38.08	28.97
hsa-miR-586	NA	39.54	36.04	NA	36.04
hsa-miR-587	31.61	31.02	33.92	35.12	33.92
hsa-miR-588	31.97	31.23	34.2	NA	34.005
hsa-miR-589-3p	NA	25.91	29.03	34.16	30.31
hsa-miR-589-5p	28.82	25.57	28.11	34.09	29.6
hsa-miR-590-3p	28.67	26.62	29.83	NA	31.03
hsa-miR-590-5p	29.78	24.22	27.97	NA	29.25
hsa-miR-591	26.14	27.14	26.65	33.91	26.65
hsa-miR-592	30.96	28.22	28.52	34.38	28.52
hsa-miR-593-3p	29.69	28.68	NA	NA	32.39
hsa-miR-593-5p	28.3	27.68	29.89	33.23	29.89
hsa-miR-595	28.96	NA	27.27	33.93	29.865
hsa-miR-596	24.54	20.42	21.54	29.47	22.535
hsa-miR-597-5p	31.9	30.08	32	NA	33.29
hsa-miR-598-3p	28	23.09	24.01	NA	26.485
hsa-miR-599	NA	35.29	33.68	NA	33.68
hsa-miR-600	NA	NA	32.93	NA	32.93
hsa-miR-601	NA	29.38	29.04	NA	30.725
hsa-miR-604	30	29.19	31.93	NA	31.93
hsa-miR-605-5p	28.02	NA	28.82	NA	30.57
hsa-miR-606	34.15	NA	NA	NA	34.59
hsa-miR-607	NA	NA	NA	NA	NA
hsa-miR-608	NA	NA	NA	34.15	34.1
hsa-miR-609	26.25	24.59	28.04	33.64	29.835
hsa-miR-610	27.16	25.17	26.39	30.75	28.44
hsa-miR-612	27.62	27.21	29.5	NA	31.465
hsa-miR-613	30.72	28.6	31.55	34.03	31.55
hsa-miR-615-3p	26.77	NA	NA	35.59	29.68
hsa-miR-615-5p	28.46	28.58	28.91	29.32	28.91
hsa-miR-616-3p	28.95	27.55	NA	36.06	32.87
hsa-miR-616-5p	30.1	25.13	28.05	NA	30.17
hsa-miR-617	28.38	27.75	29.58	NA	32.575
hsa-miR-618	NA	28.64	32.13	NA	32.13
hsa-miR-619-3p	29.77	27.63	31.6	34.07	32.78
hsa-miR-620	NA	NA	NA	NA	NA
hsa-miR-621	30.21	28.73	NA	NA	33.15
hsa-miR-622	28.05	27.53	29.44	34.01	31.29
hsa-miR-623	26.96	27.98	28.03	32.15	30.095
hsa-miR-624-3p	NA	NA	NA	NA	NA
hsa-miR-624-5p	29.13	24.38	27.85	NA	29.73
hsa-miR-625-3p	26.67	22.29	25.51	NA	26.645
hsa-miR-626	30.15	NA	31.39	NA	31.39
hsa-miR-627-5p	29.42	26	28.72	33.13	30.615
hsa-miR-628-3p	24.46	23.37	25.21	25.86	26.225
hsa-miR-628-5p	28.07	24.52	26.51	NA	28.27
hsa-miR-629-3p	26.8	24.63	26.34	32.61	26.34
hsa-miR-629-5p	27.61	24.34	27.04	NA	27.63
hsa-miR-630	29.2	28.35	30.55	36.59	30.55
hsa-miR-631	25.85	26.01	26.58	30.77	27.97
hsa-miR-632	29	27.78	29.34	NA	29.34
hsa-miR-633	NA	33.43	NA	NA	NA
hsa-miR-634	30.44	29.16	30.48	NA	30.48
hsa-miR-635	31.62	30.01	31.24	NA	31.24
hsa-miR-637	24.48	24.01	24.21	24.38	25.12
hsa-miR-639	30.35	28.51	NA	33.9	NA
hsa-miR-640	29.15	27.84	NA	NA	30.94
hsa-miR-641	31.83	28.41	31.95	NA	33.365
hsa-miR-642a-5p	27.01	28.2	28.37	32.31	29.35
hsa-miR-642b-3p	31.13	29.56	30.85	34.79	32.375
hsa-miR-643	31.34	28.83	32.36	NA	32.36
hsa-miR-644a	31.29	32.08	32.32	NA	33.29
hsa-miR-645	NA	28.07	30.48	33.77	30.48
hsa-miR-646	27.44	25.78	28.46	32.13	29.845
hsa-miR-647	29.54	29.25	30.05	NA	31.205
hsa-miR-648	NA	30.24	NA	32.78	33.17
hsa-miR-649	28.88	28.25	29.43	NA	32.205
hsa-miR-650	30.03	28.4	29.49	NA	29.49
hsa-miR-651-5p	31.9	28.54	NA	NA	34.78
hsa-miR-652-3p	23.28	20.42	22.34	31.27	23.49
hsa-miR-653-5p	28.66	25.7	28.98	NA	30.3
hsa-miR-654-3p	28.86	27.3	30.43	NA	31.755
hsa-miR-654-5p	29.11	29.18	30.94	NA	32.555
hsa-miR-655-3p	31.04	28.11	30.5	NA	32.795
hsa-miR-656-3p	29.03	28.2	31.52	32.43	34.11
hsa-miR-657	34.87	NA	33.3	34.96	33.3
hsa-miR-658	31.32	29.77	31.91	NA	32.68
hsa-miR-659-3p	27.5	25.47	27.8	32.59	27.8
hsa-miR-660-5p	23.74	20.85	21.32	34.43	23.13
hsa-miR-661	25.93	24.75	26.14	29.25	26.14
hsa-miR-662	24.81	24.57	26.02	31.92	27.01
hsa-miR-664a-3p	19.71	17.94	20.06	29.57	22.895
hsa-miR-664a-5p	22.82	21.07	22.63	31.59	24.43
hsa-miR-668-3p	29.99	29.84	30.62	36.19	30.62
hsa-miR-670	30.1	28.24	NA	NA	30.66
hsa-miR-675-3p	23.17	21.06	23.4	29.97	24.725
hsa-miR-675-5p	26.99	25.05	27.47	34.33	29.23
hsa-miR-676-3p	29.83	27.58	32.57	NA	32.685
hsa-miR-676-5p	28.49	27.63	NA	31.54	NA
hsa-miR-708-3p	30.55	29.52	31.32	NA	31.32
hsa-miR-708-5p	23.01	22.7	23.33	32.39	27.515
hsa-miR-7-1-3p	27.58	24.15	26.12	NA	27.625
hsa-miR-720	11.93	12.11	14.03	18.52	16.845
hsa-miR-7-2-3p	20.22	20.12	20.12	20.1	21.125
hsa-miR-744-3p	28.88	24.64	27.78	NA	30.17
hsa-miR-744-5p	22.21	21.1	24.09	29.29	24.885
hsa-miR-758-3p	31.17	29.98	32.32	NA	35.955
hsa-miR-759	NA	NA	NA	NA	NA
hsa-miR-7-5p	26.94	22.79	24.95	NA	26.37
hsa-miR-761	29.97	30.16	30.24	NA	32.33
hsa-miR-764	31.37	NA	32.04	NA	32.04
hsa-miR-765	NA	NA	NA	32.98	NA
hsa-miR-766-3p	24.88	NA	25.39	27.77	26.51
hsa-miR-767-3p	30.86	23.78	31.29	NA	31.29
hsa-miR-767-5p	29.15	22.06	30.11	30.92	31.56
hsa-miR-769-5p	25.55	22.08	26.58	33.95	27.47
hsa-miR-770-5p	23.8	20.96	24.19	30.49	25.025
hsa-miR-802	NA	33.12	NA	NA	NA
hsa-miR-873-5p	32.43	25.79	28.7	NA	29.87
hsa-miR-874-3p	21.91	21.86	24.27	27.32	25.35
hsa-miR-875-3p	31.87	NA	NA	NA	32.98
hsa-miR-875-5p	NA	NA	NA	NA	NA
hsa-miR-876-3p	34.67	26.03	28.34	NA	30.46
hsa-miR-876-5p	34.28	26.67	29.79	NA	30.73
hsa-miR-877-3p	26.23	23.78	26.15	36.95	27.405
hsa-miR-877-5p	25.57	23.05	NA	30.46	27.09
hsa-miR-885-3p	30.03	31.23	31.59	33.78	31.59
hsa-miR-885-5p	25.46	25.24	25.75	32.59	26.93
hsa-miR-887-3p	26.62	23.99	23.76	30.6	25.04
hsa-miR-888-3p	33.49	31.52	NA	NA	NA
hsa-miR-888-5p	30.15	25.12	28.18	34.81	31.575
hsa-miR-889-3p	31.71	30.12	32.63	36.09	32.63
hsa-miR-890	30.73	26.63	30.17	NA	31.79
hsa-miR-891a-5p	25.47	23.72	NA	NA	30.22
hsa-miR-891b	31.47	26.06	28.79	NA	28.79
hsa-miR-892a	33.19	27.04	30.43	NA	30.43
hsa-miR-892b	31.53	27.51	30.89	NA	30.89
hsa-miR-920	27.03	26.14	26.9	NA	27.8
hsa-miR-921	NA	NA	NA	NA	NA
hsa-miR-922	31.75	31	NA	NA	NA
hsa-miR-924	37.06	32.93	33.02	NA	33.02
hsa-miR-92a-1-5p	26.73	23.69	26.28	NA	27.695
hsa-miR-92a-2-5p	33.56	29.84	32.44	34.55	32.48
hsa-miR-92a-3p	17.57	13.51	17.37	25.04	18.615
hsa-miR-92b-3p	22.41	19.64	21.91	30	22.785
hsa-miR-92b-5p	25.4	24.07	25.32	32.81	26.405
hsa-miR-93-3p	25.39	22.05	23.7	33.24	25.17
hsa-miR-934	29.53	29.99	30.08	32.14	31.73
hsa-miR-935	29.26	29.51	29.95	NA	31.23
hsa-miR-93-5p	20.76	16.35	19.17	28.76	20.875
hsa-miR-936	27.67	24.49	26.2	34.25	29.595
hsa-miR-937-3p	NA	27.04	NA	32.36	33.1
hsa-miR-938	34.06	NA	34.49	NA	34.49
hsa-miR-9-3p	NA	24.87	26.51	NA	26.51
hsa-miR-941	26.24	22.7	25.47	33.04	26.32
hsa-miR-942-5p	27.06	24.07	26.56	36.6	27.76
hsa-miR-943	27.38	26.11	27.84	34.1	30.06
hsa-miR-944	30.6	29.65	31.95	NA	31.95
hsa-miR-95-3p	26.45	24.86	28.38	34.45	30.48
hsa-miR-9-5p	27.01	19.58	20.2	NA	26.375
hsa-miR-96-3p	31.91	NA	NA	NA	NA
hsa-miR-96-5p	NA	25.39	29.03	NA	31.35
hsa-miR-98-5p	25.08	20.47	22.19	39.39	24.445
hsa-miR-99a-3p	25.73	27.39	28.38	34.49	29.935
hsa-miR-99a-5p	18.62	19.25	19.47	26.27	21.295
hsa-miR-99b-3p	25.07	NA	24.44	30.46	25.495
hsa-miR-99b-5p	21.29	18.04	19.07	27.82	20.29

## Sheet: Table S5
# Supplementary Table S5: Summary of the ICA results for mRNA data. Stability of each component after 1000 runs, results of the survival analysis, number of genes significantly involved (adj.p-value<0.01) and number of enriched GO biological processes (adj.p-value<0.01) are reported. Lower and higher estimates of log hazard ratio (LHR) correspond to 95% C.I.
Component ID	Stability (R2)	Cox regression p-value	Cox regression adj.p-value	Log hazard ratio (LHR)	LHR lower estimate	LHR upper estimate	Positively contributing genes	Negatively contributing genes	GO:BP enreached by positive	GO:BP associated by negative	#
RIC1	0.996227	0.0391093	0.136836	-0.138615	-0.271814	-0.00541517	746	453	10	16	1
RIC2	0.993482	0.000183041	0.00366081	-0.255054	-0.389463	-0.120646	755	394	145	29	2
RIC3	0.994863	0.185766	0.400053	0.0893669	-0.043952	0.222686	431	498	2	0	3
RIC4	0.934821	0.00538187	0.0423859	0.187154	0.0532718	0.321036	875	359	45	28	4
RIC5	0.993286	0.00582805	0.0423859	0.233242	0.0786573	0.387826	779	685	32	129	5
RIC6	0.592521	0.00551984	0.0423859	-0.190734	-0.327057	-0.0544107	886	600	160	23	6
RIC7	0.996199	8.92312e-06	0.000324469	0.3532	0.212124	0.494277	908	556	83	88	7
RIC8	0.625074	0.741408	0.823787	0.0218964	-0.108062	0.151855	812	655	41	109	8
RIC9	0.984442	0.874695	0.908774	0.0108135	-0.122946	0.144573	609	391	183	47	9
RIC10	0.790744	0.685838	0.806868	0.0275783	-0.106126	0.161283	511	640	312	29	10
RIC11	0.754766	0.0406106	0.136836	-0.146776	-0.286654	-0.00689766	1199	351	293	62	11
RIC12	0.609519	0.089265	0.2164	0.114729	-0.0164892	0.245947	1128	780	342	0	12
RIC13	0.97685	0.329385	0.572843	0.0604635	-0.0605168	0.181444	1296	571	565	54	13
RIC14	0.860469	0.0536143	0.164967	0.134193	0.00251593	0.265871	896	484	158	0	14
RIC15	0.920988	0.66562	0.802767	0.0289542	-0.10193	0.159838	973	376	259	0	15
RIC16	0.494875	0.000510954	0.00817526	-0.238079	-0.377256	-0.0989015	780	869	93	27	16
RIC17	0.83457	0.261774	0.510778	0.0773566	-0.0586254	0.213339	589	374	46	0	17
RIC18	0.381704	0.637154	0.802767	-0.0322053	-0.165862	0.101451	603	776	56	113	18
RIC19	0.923745	0.0403505	0.136836	0.135301	0.0216839	0.248919	801	459	36	49	19
RIC20	0.465482	0.0449609	0.143875	-0.135515	-0.267896	-0.00313426	806	456	121	48	20
RIC21	0.629662	0.00369878	0.0422718	-0.208339	-0.345083	-0.071595	474	912	86	77	21
RIC22	0.747171	0.00832387	0.0554925	-0.176676	-0.306313	-0.0470379	366	941	33	31	22
RIC23	0.372982	0.05729	0.169748	0.117388	-0.00240039	0.237176	793	627	109	58	23
RIC24	0.314032	0.308029	0.567094	-0.0706762	-0.206506	0.0651541	682	706	91	17	24
RIC25	0.993168	2.77758e-07	2.22206e-05	-0.342739	-0.473788	-0.211691	1466	373	867	16	25
RIC26	0.307608	0.563022	0.76342	-0.0376917	-0.165746	0.0903629	746	427	72	67	26
RIC27	0.92861	0.0615292	0.175798	-0.134018	-0.279308	0.011271	1177	714	303	126	27
RIC28	0.95225	0.190025	0.400053	-0.0930034	-0.232909	0.0469019	790	393	561	17	28
RIC29	0.569545	0.547112	0.755726	0.0393692	-0.0886632	0.167402	429	291	26	0	29
RIC30	0.295903	0.0839957	0.209989	-0.106702	-0.227126	0.0137216	705	652	67	69	30
RIC31	0.913224	0.0217242	0.115862	0.151341	0.0308881	0.271794	772	397	80	26	31
RIC32	0.352769	0.0094516	0.0581637	-0.173162	-0.301333	-0.0449915	629	819	62	59	32
RIC33	0.385137	0.0393665	0.136836	0.134213	0.00740863	0.261018	633	710	45	113	33
RIC34	0.678838	0.926413	0.944075	0.0060731	-0.122596	0.134742	487	917	70	3	34
RIC35	0.755668	0.738303	0.823787	0.0207338	-0.101097	0.142565	719	742	289	120	35
RIC36	0.301922	0.148454	0.329898	0.0963095	-0.0342938	0.226913	722	562	159	48	36
RIC37	0.759731	0.446214	0.686483	-0.0528724	-0.189578	0.0838329	392	375	65	0	37
RIC38	0.361758	0.233301	0.47669	-0.080255	-0.210607	0.0500974	600	599	95	28	38
RIC39	0.337633	0.497617	0.751121	-0.0456395	-0.177907	0.0866278	494	414	55	22	39
RIC40	0.309151	0.517853	0.755726	0.039892	-0.0807658	0.16055	503	542	59	64	40
RIC41	0.268025	0.612302	0.802767	-0.0326491	-0.159029	0.0937314	413	594	95	7	41
RIC42	0.221765	0.0697722	0.192475	0.119446	-0.0107869	0.24968	420	457	18	27	42
RIC43	0.326499	0.658522	0.802767	0.028801	-0.0987232	0.156325	386	554	11	5	43
RIC44	0.264798	0.658903	0.802767	0.0287636	-0.0988037	0.156331	392	447	32	11	44
RIC45	0.28278	0.341085	0.579571	0.0649485	-0.0689349	0.198832	431	505	110	32	45
RIC46	0.328359	0.0131915	0.0753799	0.168307	0.035938	0.300677	440	385	31	1	46
RIC47	0.271133	0.987959	0.987959	0.000939467	-0.121091	0.12297	352	523	29	11	47
RIC48	0.309954	0.848709	0.893378	0.0131085	-0.121548	0.147765	401	420	58	1	48
RIC49	0.81301	0.238345	0.47669	0.0777991	-0.0513539	0.206952	912	295	533	26	49
RIC50	0.582163	0.547901	0.755726	0.046886	-0.105873	0.199645	740	365	53	75	50
RIC51	0.324807	0.115908	0.264933	-0.0969285	-0.219532	0.0256754	364	386	37	9	51
RIC52	0.288883	0.0735959	0.196256	-0.119563	-0.252045	0.0129183	423	222	89	0	52
RIC53	0.576415	0.672317	0.802767	0.0278913	-0.101514	0.157297	278	546	0	0	53
RIC54	0.528829	0.299236	0.567094	-0.075751	-0.219306	0.067804	659	215	26	43	54
RIC55	0.963096	0.030152	0.133661	0.14564	0.0139556	0.277325	383	113	286	0	55
RIC56	0.328859	0.317529	0.567094	-0.0701762	-0.207847	0.0674947	300	251	52	0	56
RIC57	0.805321	0.532056	0.755726	0.0436111	-0.0931174	0.18034	607	356	442	63	57
RIC58	0.296857	0.76558	0.838991	0.020329	-0.112961	0.153619	278	175	49	0	58
RIC59	0.29731	0.372455	0.608089	-0.0608383	-0.194637	0.07296	268	263	29	0	59
RIC60	0.966896	0.0410509	0.136836	-0.148522	-0.291713	-0.00533219	729	37	0	0	60
RIC61	0.397919	0.347743	0.579571	-0.0587064	-0.181213	0.0638	261	285	7	4	61
RIC62	0.794203	0.398497	0.625093	-0.0605825	-0.200827	0.079662	255	615	0	0	62
RIC63	0.320674	0.382966	0.612745	0.0592127	-0.0737248	0.19215	342	181	17	1	63
RIC64	0.76194	0.533264	0.755726	0.0411577	-0.0887402	0.171056	465	267	6	0	64
RIC65	0.540207	0.6968	0.807884	-0.0282955	-0.170614	0.114023	199	181	3	0	65
RIC66	0.912024	0.31899	0.567094	0.0663932	-0.0636197	0.196406	236	93	127	0	66
RIC67	0.440229	0.0256669	0.120785	-0.152993	-0.28652	-0.0194656	205	151	7	0	67
RIC68	0.285978	0.733145	0.823787	-0.024392	-0.164559	0.115775	197	137	0	0	68
RIC69	0.779797	0.932274	0.944075	0.00563955	-0.124502	0.135781	254	606	0	0	69
RIC70	0.37551	0.0243593	0.120785	0.16791	0.0202706	0.315548	151	213	2	0	70
RIC71	0.578243	0.835416	0.89111	-0.0141729	-0.147815	0.119469	145	226	3	0	71
RIC72	0.829262	0.657698	0.802767	0.0530207	-0.18095	0.286991	54	63	0	0	72
RIC73	0.881383	0.0772627	0.199388	0.142145	-0.0177697	0.302059	407	32	0	0	73
RIC74	0.531867	1.21676e-05	0.000324469	0.31842	0.170697	0.466144	108	100	0	0	74
RIC75	0.914423	0.00133054	0.0177406	-0.252299	-0.396225	-0.108373	0	0	0	0	75
RIC76	0.66707	0.0317445	0.133661	-0.145333	-0.276755	-0.0139121	72	36	0	0	76
RIC77	0.680237	0.0929342	0.218669	-0.118115	-0.256105	0.0198762	68	92	0	0	77
RIC78	0.858405	0.636509	0.802767	-0.034737	-0.178503	0.109029	16	8	0	0	78
RIC79	0.704324	0.00524755	0.0423859	-0.189313	-0.32325	-0.0553773	26	22	0	0	79
RIC80	0.901411	0.781115	0.844449	0.0222887	-0.13528	0.179858	0	0	0	0	80

## Sheet: Table S6
# Supplementary Table S6: Summary of the ICA results for miRNA data. Stability of each component after 1000 runs, results of the survival analysis and number of significantly involved miRNAs (adj.p-value<0.01) are reported.
Component ID	Stability (R2)	Cox regression p-value	Cox regression adj.p-value	Log hazard ratio (LHR)	LHR lower estimate	LHR upper estimate	Positively contributing miRNAs	Negatively contributing miRNAs	Enriched cytogenic locations (pos. contributing miRNA)	Enriched cytogenic locations (neg. contributing miRNA)
MIC1	0.934406	0.00094081	0.0188162	0.227342	0.0953278	0.359357	10	8
MIC2	0.928528	0.580935	0.726169	0.0372274	-0.0948386	0.169293	22	15
MIC3	0.954244	0.0416911	0.185294	-0.139689	-0.271304	-0.00807387	24	33	Xq26.3
MIC4	0.955147	0.194794	0.410093	-0.0872767	-0.217975	0.0434215	15	27
MIC5	0.988555	0.114405	0.286014	0.109418	-0.0260313	0.244868	29	8	Xq26.2
MIC6	0.967793	0.168952	0.375448	0.0891545	-0.0332957	0.211605	18	10
MIC7	0.96737	0.0671117	0.244043	-0.126384	-0.260843	0.00807411	12	9	Xq28
MIC8	0.994003	0.0834492	0.264376	-0.128889	-0.273377	0.0155996	22	38	1q24.3	5q32
MIC9	0.988131	0.0286538	0.173707	0.188874	0.0281397	0.349608	37	18
MIC10	0.797757	0.0917241	0.264376	-0.110648	-0.238555	0.0172604	29	26	17p13.1
MIC11	0.993673	0.0991411	0.264376	0.112286	-0.0226846	0.247257	33	12	Xq27.3
MIC12	0.916519	0.867189	0.867189	0.011515	-0.123486	0.146516	21	48	9q22.32	21q21.1
MIC13	0.74624	0.0620918	0.244043	-0.13258	-0.271577	0.00641605	41	14		7q32.2
MIC14	0.891169	0.0149918	0.149918	-0.16709	-0.303857	-0.0303217	39	33	Xq26.3
MIC15	0.971085	0.148204	0.348716	0.101758	-0.0341048	0.237622	40	13	21q21.1
MIC16	0.830954	0.722634	0.793783	0.0216486	-0.0975919	0.140889	34	21	7q32.2	15q26.1
MIC17	0.727256	0.566248	0.726169	0.0413435	-0.0996224	0.182309	32	22	13q31.3
MIC18	0.607014	0.31381	0.545757	-0.0690237	-0.203144	0.0650962	21	33		21q21.1,5q32
MIC19	0.723206	0.0341737	0.173707	-0.148781	-0.285881	-0.0116815	22	48		17q25.3,21q21.1
MIC20	0.962489	0.000120024	0.00480097	-0.256964	-0.388595	-0.125333	56	23	1q32.2	9q22.32
MIC21	0.508604	0.281303	0.535815	0.0712398	-0.0585276	0.201007	22	27
MIC22	0.981785	0.643442	0.77993	0.0290878	-0.0935364	0.151712	71	2	14q32.31,14q32.2
MIC23	0.992536	0.360407	0.554472	-0.0614858	-0.197306	0.0743345	55	3	19q13.42
MIC24	0.433837	0.330151	0.550252	-0.065529	-0.19717	0.0661124	29	26	21q21.1
MIC25	0.875346	0.729996	0.793783	-0.0231729	-0.154811	0.108465	57	18	17p13.1,1q24.3,21q21.1,5q32	11q13.1
MIC26	0.852269	0.825784	0.867189	0.0145529	-0.115003	0.144109	15	41	19p13.12	Xp11.23
MIC27	0.66031	0.304575	0.545757	0.070278	-0.063101	0.203657	54	14	19q13.41	19p13.12
MIC28	0.664429	0.230411	0.460821	0.128202	-0.0805918	0.336996	30	87	13q31.3	9q22.32
MIC29	0.905153	0.0347414	0.173707	0.157283	0.00926811	0.305298	77	29	13q31.3,Xq13.2,17q22
MIC30	0.910406	0.344851	0.551762	0.0708431	-0.0752879	0.216974	0	0
MIC31	0.58965	0.84617	0.867189	0.0141421	-0.128581	0.156865	36	26	1q32.1
MIC32	0.529032	0.00322704	0.0430272	0.21395	0.0724028	0.355497	33	43	Xq26.3
MIC33	0.440884	0.691799	0.793783	-0.0286933	-0.170364	0.112978	50	47
MIC34	0.712329	0.0977939	0.264376	0.245142	-0.0471194	0.537404	2	17
MIC35	0.445686	0.527631	0.726169	0.0483165	-0.102133	0.198766	32	24
MIC36	0.492309	0.0199603	0.159683	-0.154478	-0.28349	-0.0254663	32	25
MIC37	0.390813	0.734249	0.793783	0.0236281	-0.112838	0.160094	24	33
MIC38	0.520133	0.576228	0.726169	-0.0405549	-0.183069	0.101959	32	51		13q31.3
MIC39	0.552718	0.535186	0.726169	0.0420687	-0.0906179	0.174755	15	26
MIC40	0.891915	0.439789	0.651539	-0.325556	-1.15276	0.501648	9	1
